# Supplementary material for: Rational attenuation of RNA viruses with zinc finger antiviral protein
Source: Nat Microbiol. 2022 Sep 8;7(10):1558–67. doi: 10.1038/s41564-022-01223-8 (PMC9519448; doi:10.1038/s41564-022-01223-8)
Supplement: Source Data Fig. 1 — Statistical source data. [file 41564_2022_1223_MOESM3_ESM.xlsx]

## Sheet: fig.1c
		Replication in ZAP+/+ cells, HIV-1 Mutants
	Days	WT	CG-43	0	1	2	3	4	5	6	7	8	9	10	11	12	13	14	15	16	17	18	19	20	21	22	23
	1	0.33	0.52	0.077	0.84	0.21	0.3	0.12	0.43	0.11	0.51	0.32	0.23	0.39	0.31	0.24	0.25	0.29	0.06	0.13	0.062	0.12	0.069	0.23	0.16	0.14	0.15
	2	0.32	0.49	0.2	0.46	0.23	0.063	0.088	0.3	0.33	0.21	0.25	0.27	0.2	0.11	0.2	0.22	0.12	0	0.15	0.3	0.19	0.17	0.1	0.039	0.041	0.063
	3	6.49	0.21	4.49	9.69	4.02	4.02	2.94	4.08	4.43	2.98	2.81	1.57	2.97	1.57	1.39	1.34	0.58	0.34	0.22	0.29	0.19	0.22	0.24	0.25	0.27	0.14
	4	75.9	0.18	55.8	82.1	53.4	49.5	34	50.8	56.2	37.4	30.1	21	24.1	11.6	8.79	8.02	1.95	0.73	0.51	0.29	0.3	0.39	0.36	0.49	0.47	0.29
	5	85	0.14	91.6	83.2	91.9	92.5	92	92.7	93.9	91.1	85.5	78.7	86.9	62.4	45.7	37.9	9.84	1.85	2.65	0.69	0.64	0.87	0.62	0.41	1.54	0.36
	6	72.7	0.041	79	60.9	79.7	84	87.6	86.7	87.2	91.6	90.4	90.1	90.9	93.2	89.2	89.9	33.3	2.34	3.37	0.71	0.4	0.59	0.86	0.6	1.21	0.38
		Replication in ZAP-/- cells, HIV-1 Mutants
	Days	WT	CG-43	0	1	2	3	4	5	6	7	8	9	10	11	12	13	14	15	16	17	18	19	20	21	22	23
	1	0.035	0.18	0.25	0.31	0.16	0.099	0.14	0.22	0.073	0.46	0.46	0.22	0.11	0	0.27	0.4	0.083	0.32	0.11	0.17	0.15	0.089	0.27	0.031	0.47	0.059
	2	0.12	0.19	0.2	0.4	0.27	0.1	0.27	0.039	0.21	0.27	0.18	0.1	0.14	0.14	0.2	0.3	0.2	0.18	0.026	0.2	0.17	0.13	0.17	0.23	0.19	0.27
	3	5.58	3.64	8.43	20.1	9.79	6.23	7.54	9.4	10.4	12.6	9	8.66	9.02	4.6	6.8	9.7	5.1	7.93	3.67	8.09	2.99	6.16	5.39	5.56	9.7	5.24
	4	81.2	50.5	89	90.1	90.2	85.9	91.1	90.3	90.3	90.7	87.7	88.5	90	83.9	90.1	92.3	86.3	89.6	77	91.3	66.8	83.1	80.6	82.8	84.6	82
	5	64.6	89.9	64	47.1	55	66.3	67.9	58	52.5	58.5	54.7	46.5	60.3	71	63.2	61.5	68.3	58.7	72.1	60	78.9	71.7	72.7	61.1	52.4	68.5
	6	44.3	73.4	38.8	29.5	29.9	42.6	49.1	37.6	19.8	22	21.9	23	25.8	33.1	45.7	28.2	32.1	34.3	42.9	45.6	48.2	41.6	34.9	26.2	26.5	36.2

## Sheet: fig.1d
	Number CpGs	ZAP+/+			ZAP-/-
	0	55.8	73.9	48.3	89	89.5	39.6
	1	82.1	88.9	39	90.1	86.4	83.3
	2	53.4	84.1	52.4	90.2	90.2	80.8
	3	49.5	55.6	31.5	85.9	88	75.6
	4	34	72.3	30.7	91.1	90.1	79.3
	5	50.8	80.2	29.3	90.3	92.1	85
	6	56.2	59.2	25.1	90.3	91.4	82.7
	7	37.4	41.7	12.3	90.7	90.8	42.7
	8	30.1	51.1	9.1	87.7	92.4	78.9
	9	21	23.9	7.33	88.5	91.8	52
	10	24.1	17.5	8.02	90	89	44.7
	11	11.6	16	4.1	83.9	90.5	54.1
	12	8.79	10.6	4.6	90.1	90.9	71
	13	8.02	7.7	4.24	92.3	88.3	78.9
	14	1.95	4.41	1.73	86.3	92.2	58.6
	15	0.73	0.82	0.44	89.6	88.8	74.8
	16	0.51	1.28	1.01	77	92	71.3
	17	0.29	0.22	0.17	91.3	93.3	82.9
	18	0.3	0.25	0.23	66.8	86.4	86
	19	0.39	0.35	0.19	83.1	90.2	71.1
	20	0.36	0.27	0.39	80.6	89	58.8
	21	0.49	0.37	0.32	82.8	89.1	74.6
	22	0.47	0.24	0.47	84.6	88.8	71.1
	23	0.29	0.15	0.32	82	90.6	46.9
