# Supplementary material for: Rational attenuation of RNA viruses with zinc finger antiviral protein
Source: Nat Microbiol. 2022 Sep 8;7(10):1558–67. doi: 10.1038/s41564-022-01223-8 (PMC9519448; doi:10.1038/s41564-022-01223-8)
Supplement: Source Data Fig. 2 — Statistical source data. [file 41564_2022_1223_MOESM4_ESM.xlsx]

## Sheet: fig.2a
		Replication in ZAP+/+ cells, HIV-1 Mutants
	Days	WT	CG-43	CG-0	6nt	11nt	14nt	32nt	40nt
	1	0	0.58	0.15	0.063	0.43	0.22	0	0.18
	2	0.2	0.24	0.27	0.088	0.22	0.19	0.036	0.076
	3	19.2	0.2	14.3	2.86	4.87	0.18	0.25	0.18
	4	89.5	0.12	84.9	43.8	38	0.21	0.29	0.7
	5	53.8	0.065	67	88.4	88.8	0.44	0.52	3.93
	6	33.6	0.067	44.7	70.9	88	0.29	0.8	9.82
		Replication in ZAP-/- cells, HIV-1 Mutants
	Days	WT	CG-43	CG-0	6nt	11nt	14nt	32nt	40nt
	1	0.24	0.14	0.26	0.034	0.13	0.035	0	0.062
	2	0.31	0.25	0.2	0.057	0.21	0.15	0.12	0.035
	3	21.8	8.09	25.4	5.72	26.5	11.9	4.96	8.62
	4	92.9	84.1	93	80.5	92.5	89.3	76.6	88.6
	5	33.3	55.9	31.1	42.7	23.5	35.6	49.5	39.8
	6	14.5	47	29.2	48.7	23.5	40.4	44.7	28.3

## Sheet: fig.2b
	Average Distance between CGs	ZAP+/+			ZAP-/-
	6	53.8	43.8	94.4	89.6	80.5	83.1
	11	73	38	93.9	92.7	92.5	59.7
	14	0.35	0.21	3.05	88.4	89.3	65.6
	32	0.33	0.29	3.91	75	76.6	80.3
	40	1.04	0.7	8.83	89.9	88.6	84.2

## Sheet: fig.2c
CLIP Data for CG-0				CLIP Data for CG-11nt				CLIP Data for CG-32nt
bp	CG-0	CG		bp	11 nt	CG		bp	32 nt	CG
16	9.71136e-07	0		16	6.31173e-07	0		16	3.58818e-07	0
17	9.71136e-07	0		17	6.31173e-07	0		17	3.58818e-07	0
18	9.71136e-07	0		18	6.31173e-07	0		18	3.58818e-07	0
19	9.71136e-07	0		19	6.31173e-07	0		19	3.58818e-07	0
20	9.71136e-07	0		20	6.31173e-07	0		20	3.58818e-07	0
21	9.71136e-07	0		21	6.31173e-07	0		21	3.58818e-07	0
22	9.71136e-07	0		22	6.31173e-07	0		22	3.58818e-07	0
23	9.71136e-07	0		23	6.31173e-07	0		23	3.58818e-07	0
24	9.71136e-07	0		24	6.31173e-07	0		24	3.58818e-07	0
25	9.71136e-07	0		25	6.31173e-07	0		25	3.58818e-07	0
26	9.71136e-07	0		26	6.31173e-07	0		26	3.58818e-07	0
27	9.71136e-07	0		27	6.31173e-07	0		27	3.58818e-07	0
28	9.71136e-07	0		28	6.31173e-07	0		28	3.58818e-07	0
29	9.71136e-07	0		29	6.31173e-07	0		29	3.58818e-07	0
30	3.23712e-07	0		30	3.15586e-07	0		30	3.58818e-07	0
31	3.23712e-07	0		31	0	0		31	3.58818e-07	0
32	3.23712e-07	0		32	0	0		32	3.58818e-07	0
33	3.23712e-07	0		33	0	0		33	3.58818e-07	0
34	3.23712e-07	0		34	0	0		34	3.58818e-07	0
35	3.23712e-07	0		35	0	0		35	3.58818e-07	0
36	0	0		36	0	0		36	3.58818e-07	0
37	0	0		37	0	0		37	3.58818e-07	0
38	0	0		38	0	0		38	3.58818e-07	0
39	0	0		39	0	0		39	3.58818e-07	0
40	0	0		40	0	0		40	3.58818e-07	0
41	0	0		41	0	0		41	3.58818e-07	0
42	0	0		42	0	0		42	0	0
43	0	0		43	0	0		43	0	0
44	0	0		44	0	0		44	0	0
45	0	0		45	0	0		45	0	0
46	0	0		46	0	0		46	0	0
47	0	0		47	0	0		47	0	0
48	0	0		48	0	0		48	0	0
49	0	0		49	0	0		49	0	0
50	0	0		50	0	0		50	0	0
51	0	0		51	0	0		51	0	0
52	0	0		52	0	0		52	0	0
53	0	0		53	0	0		53	0	0
54	0	0		54	0	0		54	0	0
55	0	0		55	0	0		55	0	0
56	0	0		56	0	0		56	0	0
57	0	0		57	0	0		57	0	0
58	0	0		58	0	0		58	0	0
59	0	0		59	0	0		59	0	0
60	0	0		60	0	0		60	0	0
61	0	0		61	0	0		61	0	0
62	0	0		62	0	0		62	0	0
63	0	0		63	0	0		63	0	0
64	0	0		64	3.15586e-07	0		64	0	0
65	0	0		65	3.15586e-07	0		65	0	0
66	0	0		66	3.15586e-07	0		66	0	0
67	0	0		67	3.15586e-07	0		67	0	0
68	0	0		68	3.15586e-07	0		68	0	0
69	0	0		69	3.15586e-07	0		69	0	0
70	0	0		70	6.31173e-07	0		70	0	0
71	0	0		71	6.31173e-07	0		71	0	0
72	0	0		72	6.31173e-07	0		72	0	0
73	0	0		73	6.31173e-07	0		73	0	0
74	0	0		74	6.31173e-07	0		74	0	0
75	0	0		75	6.31173e-07	0		75	0	0
76	0	0		76	6.31173e-07	0		76	0	0
77	0	0		77	6.31173e-07	0		77	0	0
78	0	0		78	6.31173e-07	0		78	0	0
79	0	0		79	6.31173e-07	0		79	0	0
80	0	0		80	6.31173e-07	0		80	0	0
81	0	0		81	6.31173e-07	0		81	0	0
82	3.23712e-07	0		82	9.46759e-07	0		82	0	0
83	3.23712e-07	0		83	9.46759e-07	0		83	0	0
84	3.23712e-07	0		84	6.31173e-07	0		84	0	0
85	3.23712e-07	0		85	6.31173e-07	0		85	0	0
86	6.47424e-07	0		86	6.31173e-07	0		86	0	0
87	6.47424e-07	0		87	6.31173e-07	0		87	0	0
88	6.47424e-07	0		88	6.31173e-07	0		88	0	0
89	6.47424e-07	0		89	6.31173e-07	0		89	0	0
90	6.47424e-07	0		90	6.31173e-07	0		90	0	0
91	6.47424e-07	0		91	6.31173e-07	0		91	0	0
92	6.47424e-07	0		92	3.15586e-07	0		92	0	0
93	6.47424e-07	0		93	3.15586e-07	0		93	0	0
94	6.47424e-07	0		94	3.15586e-07	0		94	0	0
95	6.47424e-07	0		95	3.15586e-07	0		95	0	0
96	6.47424e-07	0		96	3.15586e-07	0		96	0	0
97	6.47424e-07	0		97	3.15586e-07	0		97	0	0
98	6.47424e-07	0		98	3.15586e-07	0		98	0	0
99	6.47424e-07	0		99	3.15586e-07	0		99	0	0
100	6.47424e-07	0		100	3.15586e-07	0		100	0	0
101	6.47424e-07	0		101	3.15586e-07	0		101	0	0
102	6.47424e-07	0		102	3.15586e-07	0		102	0	0
103	6.47424e-07	0		103	3.15586e-07	0		103	0	0
104	6.47424e-07	0		104	3.15586e-07	0		104	0	0
105	6.47424e-07	0		105	3.15586e-07	0		105	0	0
106	6.47424e-07	0		106	3.15586e-07	0		106	0	0
107	6.47424e-07	0		107	3.15586e-07	0		107	0	0
108	6.47424e-07	0		108	3.15586e-07	0		108	0	0
109	6.47424e-07	0		109	3.15586e-07	0		109	0	0
110	6.47424e-07	0		110	3.15586e-07	0		110	0	0
111	6.47424e-07	0		111	0	0		111	0	0
112	6.47424e-07	0		112	0	0		112	0	0
113	6.47424e-07	0		113	0	0		113	0	0
114	3.23712e-07	0		114	0	0		114	0	0
115	0	0		115	0	0		115	0	0
116	0	0		116	0	0		116	0	0
117	0	0		117	0	0		117	0	0
118	0	0		118	0	0		118	0	0
119	3.23712e-07	0		119	0	0		119	0	0
120	3.23712e-07	0		120	0	0		120	0	0
121	3.23712e-07	0		121	0	0		121	0	0
122	3.23712e-07	0		122	0	0		122	0	0
123	3.23712e-07	0		123	0	0		123	0	0
124	3.23712e-07	0		124	0	0		124	0	0
125	3.23712e-07	0		125	0	0		125	0	0
126	3.23712e-07	0		126	3.15586e-07	0		126	0	0
127	3.23712e-07	0		127	3.15586e-07	0		127	0	0
128	3.23712e-07	0		128	3.15586e-07	0		128	0	0
129	3.23712e-07	0		129	3.15586e-07	0		129	0	0
130	3.23712e-07	0		130	3.15586e-07	0		130	0	0
131	3.23712e-07	0		131	3.15586e-07	0		131	0	0
132	3.23712e-07	0		132	3.15586e-07	0		132	0	0
133	3.23712e-07	0		133	3.15586e-07	0		133	0	0
134	3.23712e-07	0		134	3.15586e-07	0		134	0	0
135	3.23712e-07	0		135	3.15586e-07	0		135	0	0
136	3.23712e-07	0		136	3.15586e-07	0		136	0	0
137	3.23712e-07	0		137	3.15586e-07	0		137	0	0
138	3.23712e-07	0		138	3.15586e-07	0		138	0	0
139	3.23712e-07	0		139	3.15586e-07	0		139	0	0
140	3.23712e-07	0		140	3.15586e-07	0		140	0	0
141	3.23712e-07	0		141	3.15586e-07	0		141	0	0
142	3.23712e-07	0		142	3.15586e-07	0		142	0	0
143	3.23712e-07	0		143	3.15586e-07	0		143	3.58818e-07	0
144	3.23712e-07	0		144	3.15586e-07	0		144	3.58818e-07	0
145	3.23712e-07	0		145	3.15586e-07	0		145	3.58818e-07	0
146	3.23712e-07	0		146	3.15586e-07	0		146	7.17636e-07	0
147	3.23712e-07	0		147	3.15586e-07	0		147	7.17636e-07	0
148	3.23712e-07	0		148	3.15586e-07	0		148	7.17636e-07	0
149	6.47424e-07	0		149	6.31173e-07	0		149	1.07645e-06	0
150	6.47424e-07	0		150	6.31173e-07	0		150	1.07645e-06	0
151	6.47424e-07	0		151	6.31173e-07	0		151	1.07645e-06	0
152	6.47424e-07	0		152	6.31173e-07	0		152	1.07645e-06	0
153	6.47424e-07	0		153	6.31173e-07	0		153	1.07645e-06	0
154	6.47424e-07	0		154	6.31173e-07	0		154	1.07645e-06	0
155	6.47424e-07	0		155	6.31173e-07	0		155	1.07645e-06	0
156	6.47424e-07	0		156	6.31173e-07	0		156	1.07645e-06	0
157	6.47424e-07	0		157	6.31173e-07	0		157	1.07645e-06	0
158	6.47424e-07	0		158	6.31173e-07	0		158	1.07645e-06	0
159	6.47424e-07	0		159	6.31173e-07	0		159	1.07645e-06	0
160	6.47424e-07	0		160	6.31173e-07	0		160	1.07645e-06	0
161	6.47424e-07	0		161	6.31173e-07	0		161	1.07645e-06	0
162	6.47424e-07	0		162	6.31173e-07	0		162	1.07645e-06	0
163	6.47424e-07	0		163	6.31173e-07	0		163	1.07645e-06	0
164	6.47424e-07	0		164	6.31173e-07	0		164	7.17636e-07	0
165	6.47424e-07	0		165	9.46759e-07	0		165	7.17636e-07	0
166	6.47424e-07	0		166	9.46759e-07	0		166	7.17636e-07	0
167	6.47424e-07	0		167	9.46759e-07	0		167	7.17636e-07	0
168	6.47424e-07	0		168	9.46759e-07	0		168	7.17636e-07	0
169	6.47424e-07	0		169	6.31173e-07	0		169	3.58818e-07	0
170	6.47424e-07	0		170	9.46759e-07	0		170	3.58818e-07	0
171	6.47424e-07	0		171	9.46759e-07	0		171	3.58818e-07	0
172	3.23712e-07	0		172	9.46759e-07	0		172	3.58818e-07	0
173	3.23712e-07	0		173	9.46759e-07	0		173	3.58818e-07	0
174	3.23712e-07	0		174	9.46759e-07	0		174	3.58818e-07	0
175	3.23712e-07	0		175	9.46759e-07	0		175	3.58818e-07	0
176	3.23712e-07	0		176	9.46759e-07	0		176	3.58818e-07	0
177	3.23712e-07	0		177	9.46759e-07	0		177	3.58818e-07	0
178	3.23712e-07	0		178	9.46759e-07	0		178	3.58818e-07	0
179	3.23712e-07	0		179	6.31173e-07	0		179	3.58818e-07	0
180	6.47424e-07	0		180	9.46759e-07	0		180	3.58818e-07	0
181	6.47424e-07	0		181	9.46759e-07	0		181	3.58818e-07	0
182	3.23712e-07	0		182	1.26235e-06	0		182	3.58818e-07	0
183	3.23712e-07	0		183	1.89352e-06	0		183	7.17636e-07	0
184	3.23712e-07	0		184	1.89352e-06	0		184	7.17636e-07	0
185	3.23712e-07	0		185	1.89352e-06	0		185	7.17636e-07	0
186	3.23712e-07	0		186	1.89352e-06	0		186	7.17636e-07	0
187	3.23712e-07	0		187	1.89352e-06	0		187	7.17636e-07	0
188	3.23712e-07	0		188	1.89352e-06	0		188	7.17636e-07	0
189	3.23712e-07	0		189	1.89352e-06	0		189	7.17636e-07	0
190	3.23712e-07	0		190	1.89352e-06	0		190	7.17636e-07	0
191	3.23712e-07	0		191	1.89352e-06	0		191	7.17636e-07	0
192	3.23712e-07	0		192	1.89352e-06	0		192	7.17636e-07	0
193	3.23712e-07	0		193	1.89352e-06	0		193	7.17636e-07	0
194	3.23712e-07	0		194	1.57793e-06	0		194	7.17636e-07	0
195	3.23712e-07	0		195	1.57793e-06	0		195	7.17636e-07	0
196	3.23712e-07	0		196	1.57793e-06	0		196	7.17636e-07	0
197	3.23712e-07	0		197	1.26235e-06	0		197	7.17636e-07	0
198	3.23712e-07	0		198	1.26235e-06	0		198	3.58818e-07	0
199	3.23712e-07	0		199	1.26235e-06	0		199	3.58818e-07	0
200	3.23712e-07	0		200	9.46759e-07	0		200	3.58818e-07	0
201	0	0		201	9.46759e-07	0		201	3.58818e-07	0
202	0	0		202	6.31173e-07	0		202	3.58818e-07	0
203	0	0		203	6.31173e-07	0		203	3.58818e-07	0
204	0	0		204	6.31173e-07	0		204	0	0
205	0	0		205	3.15586e-07	0		205	0	0
206	0	0		206	3.15586e-07	0		206	3.58818e-07	0
207	0	0		207	3.15586e-07	0		207	3.58818e-07	0
208	0	0		208	6.31173e-07	0		208	3.58818e-07	0
209	0	0		209	6.31173e-07	0		209	3.58818e-07	0
210	0	0		210	6.31173e-07	0		210	3.58818e-07	0
211	0	0		211	6.31173e-07	0		211	3.58818e-07	0
212	0	0		212	6.31173e-07	0		212	3.58818e-07	0
213	0	0		213	6.31173e-07	0		213	3.58818e-07	0
214	0	0		214	6.31173e-07	0		214	3.58818e-07	0
215	3.23712e-07	0		215	6.31173e-07	0		215	3.58818e-07	0
216	3.23712e-07	0		216	6.31173e-07	0		216	3.58818e-07	0
217	3.23712e-07	0		217	6.31173e-07	0		217	3.58818e-07	0
218	3.23712e-07	0		218	6.31173e-07	0		218	3.58818e-07	0
219	3.23712e-07	0		219	6.31173e-07	0		219	3.58818e-07	0
220	3.23712e-07	0		220	6.31173e-07	0		220	3.58818e-07	0
221	3.23712e-07	0		221	6.31173e-07	0		221	3.58818e-07	0
222	3.23712e-07	0		222	6.31173e-07	0		222	3.58818e-07	0
223	3.23712e-07	0		223	6.31173e-07	0		223	7.17636e-07	0
224	3.23712e-07	0		224	6.31173e-07	0		224	7.17636e-07	0
225	3.23712e-07	0		225	9.46759e-07	0		225	1.07645e-06	0
226	3.23712e-07	0		226	9.46759e-07	0		226	1.07645e-06	0
227	3.23712e-07	0		227	9.46759e-07	0		227	1.07645e-06	0
228	3.23712e-07	0		228	9.46759e-07	0		228	1.07645e-06	0
229	3.23712e-07	0		229	9.46759e-07	0		229	1.07645e-06	0
230	9.71136e-07	0		230	1.89352e-06	0		230	2.15291e-06	0
231	9.71136e-07	0		231	2.20911e-06	0		231	2.51172e-06	0
232	9.71136e-07	0		232	2.20911e-06	0		232	2.51172e-06	0
233	9.71136e-07	0		233	2.20911e-06	0		233	2.51172e-06	0
234	1.94227e-06	0		234	3.15586e-06	0		234	4.30581e-06	0
235	1.94227e-06	0		235	3.15586e-06	0		235	4.30581e-06	0
236	1.94227e-06	0		236	3.15586e-06	0		236	4.30581e-06	0
237	1.94227e-06	0		237	3.15586e-06	0		237	5.02345e-06	0
238	1.94227e-06	1		238	3.47145e-06	1		238	5.74108e-06	1
239	2.91341e-06	0		239	4.10262e-06	0		239	7.89399e-06	0
240	2.91341e-06	0		240	4.10262e-06	0		240	7.89399e-06	0
241	2.91341e-06	0		241	4.10262e-06	0		241	7.89399e-06	0
242	2.91341e-06	0		242	4.10262e-06	0		242	7.89399e-06	0
243	2.91341e-06	0		243	4.10262e-06	0		243	7.89399e-06	0
244	2.91341e-06	0		244	4.10262e-06	0		244	7.89399e-06	0
245	2.91341e-06	0		245	4.10262e-06	0		245	7.89399e-06	0
246	2.91341e-06	0		246	4.10262e-06	0		246	7.89399e-06	0
247	2.91341e-06	0		247	4.10262e-06	0		247	7.89399e-06	0
248	2.91341e-06	0		248	4.10262e-06	0		248	7.89399e-06	0
249	2.91341e-06	0		249	4.10262e-06	0		249	7.89399e-06	0
250	2.91341e-06	0		250	4.10262e-06	0		250	7.89399e-06	0
251	2.91341e-06	0		251	4.10262e-06	0		251	7.89399e-06	0
252	2.91341e-06	0		252	3.47145e-06	0		252	7.53517e-06	0
253	2.5897e-06	0		253	3.47145e-06	0		253	6.81754e-06	0
254	2.5897e-06	0		254	3.47145e-06	0		254	6.81754e-06	0
255	2.26598e-06	0		255	3.47145e-06	0		255	6.81754e-06	0
256	2.26598e-06	0		256	3.47145e-06	0		256	6.81754e-06	0
257	2.5897e-06	0		257	3.47145e-06	0		257	6.81754e-06	0
258	1.61856e-06	0		258	2.84028e-06	0		258	5.02345e-06	0
259	1.61856e-06	0		259	2.52469e-06	0		259	5.02345e-06	0
260	1.61856e-06	0		260	2.52469e-06	0		260	5.02345e-06	0
261	1.61856e-06	0		261	2.52469e-06	0		261	5.02345e-06	0
262	1.61856e-06	0		262	2.52469e-06	0		262	5.02345e-06	0
263	1.61856e-06	0		263	2.52469e-06	0		263	4.30581e-06	0
264	1.29485e-06	0		264	2.52469e-06	0		264	3.58818e-06	0
265	9.71136e-07	0		265	2.20911e-06	0		265	3.22936e-06	0
266	3.23712e-07	0		266	1.26235e-06	0		266	7.17636e-07	0
267	3.23712e-07	0		267	9.46759e-07	0		267	3.58818e-07	0
268	3.23712e-07	0		268	9.46759e-07	0		268	3.58818e-07	0
269	3.23712e-07	0		269	3.15586e-07	0		269	3.58818e-07	0
270	3.23712e-07	0		270	0	0		270	0	0
271	3.23712e-07	0		271	0	0		271	0	0
272	3.23712e-07	0		272	0	0		272	0	0
273	3.23712e-07	1		273	0	1		273	0	1
274	3.23712e-07	0		274	0	0		274	0	0
275	3.23712e-07	0		275	0	0		275	0	0
276	3.23712e-07	0		276	0	0		276	0	0
277	3.23712e-07	0		277	0	0		277	0	0
278	3.23712e-07	0		278	0	0		278	0	0
279	3.23712e-07	0		279	0	0		279	0	0
280	3.23712e-07	0		280	0	0		280	0	0
281	6.47424e-07	0		281	3.15586e-07	0		281	0	0
282	6.47424e-07	0		282	3.15586e-07	0		282	0	0
283	9.71136e-07	0		283	3.15586e-07	0		283	0	0
284	9.71136e-07	0		284	3.15586e-07	0		284	0	0
285	9.71136e-07	0		285	3.15586e-07	0		285	0	0
286	1.61856e-06	0		286	3.15586e-07	0		286	0	0
287	1.61856e-06	0		287	3.15586e-07	0		287	0	0
288	1.61856e-06	0		288	3.15586e-07	0		288	0	0
289	1.61856e-06	0		289	3.15586e-07	0		289	0	0
290	1.61856e-06	1		290	3.15586e-07	1		290	0	1
291	2.26598e-06	0		291	3.15586e-07	0		291	7.17636e-07	0
292	2.26598e-06	0		292	3.15586e-07	0		292	7.17636e-07	0
293	2.26598e-06	0		293	3.15586e-07	0		293	7.17636e-07	0
294	2.26598e-06	0		294	3.15586e-07	0		294	7.17636e-07	0
295	2.26598e-06	0		295	3.15586e-07	0		295	7.17636e-07	0
296	2.26598e-06	0		296	3.15586e-07	0		296	7.17636e-07	0
297	2.26598e-06	1		297	3.15586e-07	1		297	7.17636e-07	1
298	2.26598e-06	0		298	3.15586e-07	0		298	7.17636e-07	0
299	2.26598e-06	0		299	3.15586e-07	0		299	7.17636e-07	0
300	2.26598e-06	0		300	3.15586e-07	0		300	7.17636e-07	0
301	2.26598e-06	0		301	3.15586e-07	0		301	7.17636e-07	0
302	2.26598e-06	0		302	3.15586e-07	0		302	7.17636e-07	0
303	2.26598e-06	0		303	3.15586e-07	0		303	7.17636e-07	0
304	1.29485e-06	0		304	3.15586e-07	0		304	7.17636e-07	0
305	1.29485e-06	0		305	3.15586e-07	0		305	7.17636e-07	0
306	1.29485e-06	0		306	3.15586e-07	0		306	7.17636e-07	0
307	1.29485e-06	0		307	6.31173e-07	0		307	7.17636e-07	0
308	1.29485e-06	0		308	6.31173e-07	0		308	7.17636e-07	0
309	1.29485e-06	0		309	6.31173e-07	0		309	7.17636e-07	0
310	1.29485e-06	1		310	6.31173e-07	1		310	7.17636e-07	1
311	1.29485e-06	0		311	6.31173e-07	0		311	7.17636e-07	0
312	1.29485e-06	0		312	6.31173e-07	0		312	7.17636e-07	0
313	1.29485e-06	0		313	6.31173e-07	0		313	7.17636e-07	0
314	1.29485e-06	0		314	6.31173e-07	0		314	7.17636e-07	0
315	6.47424e-07	0		315	3.15586e-07	0		315	3.58818e-07	0
316	6.47424e-07	0		316	3.15586e-07	0		316	3.58818e-07	0
317	6.47424e-07	0		317	3.15586e-07	0		317	3.58818e-07	0
318	6.47424e-07	0		318	3.15586e-07	0		318	3.58818e-07	0
319	6.47424e-07	0		319	3.15586e-07	0		319	3.58818e-07	0
320	6.47424e-07	0		320	3.15586e-07	0		320	3.58818e-07	0
321	9.71136e-07	0		321	6.31173e-07	0		321	1.79409e-06	0
322	9.71136e-07	0		322	6.31173e-07	0		322	1.79409e-06	0
323	9.71136e-07	0		323	6.31173e-07	0		323	1.79409e-06	0
324	9.71136e-07	0		324	6.31173e-07	0		324	1.79409e-06	0
325	9.71136e-07	0		325	6.31173e-07	0		325	1.79409e-06	0
326	9.71136e-07	0		326	6.31173e-07	0		326	1.79409e-06	0
327	6.47424e-07	0		327	6.31173e-07	0		327	1.43527e-06	0
328	6.47424e-07	0		328	9.46759e-07	0		328	1.43527e-06	0
329	6.47424e-07	0		329	9.46759e-07	0		329	1.43527e-06	0
330	6.47424e-07	0		330	9.46759e-07	0		330	1.43527e-06	0
331	3.23712e-07	0		331	9.46759e-07	0		331	1.43527e-06	0
332	3.23712e-07	0		332	9.46759e-07	0		332	1.43527e-06	0
333	3.23712e-07	0		333	6.31173e-07	0		333	1.43527e-06	0
334	3.23712e-07	0		334	6.31173e-07	0		334	1.43527e-06	0
335	3.23712e-07	0		335	6.31173e-07	0		335	1.43527e-06	0
336	3.23712e-07	1		336	6.31173e-07	1		336	1.43527e-06	1
337	3.23712e-07	0		337	6.31173e-07	0		337	1.43527e-06	0
338	3.23712e-07	0		338	6.31173e-07	0		338	1.43527e-06	0
339	3.23712e-07	0		339	6.31173e-07	0		339	1.43527e-06	0
340	3.23712e-07	0		340	6.31173e-07	0		340	3.58818e-07	0
341	0	0		341	6.31173e-07	0		341	0	0
342	0	0		342	3.15586e-07	0		342	0	0
343	0	0		343	3.15586e-07	0		343	0	0
344	0	0		344	3.15586e-07	0		344	0	0
345	0	0		345	3.15586e-07	0		345	0	0
346	0	0		346	3.15586e-07	0		346	0	0
347	0	0		347	3.15586e-07	0		347	0	0
348	0	0		348	0	0		348	0	0
349	0	0		349	0	0		349	0	0
350	0	0		350	0	0		350	0	0
351	0	0		351	0	0		351	0	0
352	0	0		352	0	0		352	0	0
353	0	0		353	0	0		353	0	0
354	0	0		354	0	0		354	0	0
355	0	0		355	0	0		355	0	0
356	0	0		356	0	0		356	0	0
357	0	0		357	0	0		357	0	0
358	0	0		358	0	0		358	0	0
359	0	1		359	0	1		359	0	1
360	0	0		360	0	0		360	0	0
361	0	0		361	0	0		361	0	0
362	0	0		362	3.15586e-07	0		362	0	0
363	0	0		363	3.15586e-07	0		363	0	0
364	0	0		364	3.15586e-07	0		364	0	0
365	0	0		365	3.15586e-07	0		365	0	0
366	0	0		366	3.15586e-07	0		366	0	0
367	0	0		367	3.15586e-07	0		367	0	0
368	0	0		368	3.15586e-07	0		368	0	0
369	0	0		369	3.15586e-07	0		369	0	0
370	0	0		370	3.15586e-07	0		370	0	0
371	0	0		371	3.15586e-07	0		371	0	0
372	0	0		372	3.15586e-07	0		372	0	0
373	0	0		373	3.15586e-07	0		373	0	0
374	2.91341e-06	0		374	3.15586e-07	0		374	0	0
375	2.91341e-06	0		375	3.15586e-07	0		375	0	0
376	2.91341e-06	0		376	3.15586e-07	0		376	0	0
377	2.91341e-06	0		377	3.15586e-07	0		377	0	0
378	2.91341e-06	0		378	3.15586e-07	0		378	0	0
379	2.91341e-06	0		379	3.15586e-07	0		379	0	0
380	2.91341e-06	0		380	3.15586e-07	0		380	0	0
381	2.91341e-06	1		381	3.15586e-07	1		381	0	1
382	2.91341e-06	0		382	3.15586e-07	0		382	0	0
383	2.91341e-06	0		383	3.15586e-07	0		383	0	0
384	2.91341e-06	0		384	6.31173e-07	0		384	0	0
385	2.91341e-06	0		385	6.31173e-07	0		385	0	0
386	2.91341e-06	0		386	6.31173e-07	0		386	0	0
387	4.85568e-06	0		387	6.31173e-07	0		387	0	0
388	5.50311e-06	0		388	9.46759e-07	0		388	0	0
389	5.50311e-06	0		389	9.46759e-07	0		389	0	0
390	5.50311e-06	0		390	9.46759e-07	0		390	0	0
391	5.50311e-06	0		391	9.46759e-07	0		391	0	0
392	5.50311e-06	1		392	9.46759e-07	1		392	0	1
393	5.50311e-06	0		393	1.57793e-06	0		393	0	0
394	5.50311e-06	0		394	1.57793e-06	0		394	0	0
395	5.50311e-06	0		395	1.57793e-06	0		395	0	0
396	5.50311e-06	0		396	1.89352e-06	0		396	0	0
397	5.50311e-06	0		397	1.89352e-06	0		397	0	0
398	5.50311e-06	0		398	1.89352e-06	0		398	0	0
399	5.82682e-06	0		399	1.89352e-06	0		399	0	0
400	5.82682e-06	0		400	1.89352e-06	0		400	0	0
401	5.82682e-06	0		401	1.89352e-06	0		401	0	0
402	5.82682e-06	0		402	1.89352e-06	0		402	0	0
403	5.82682e-06	0		403	1.89352e-06	0		403	0	0
404	5.82682e-06	0		404	1.89352e-06	0		404	0	0
405	5.82682e-06	0		405	1.89352e-06	0		405	0	0
406	5.82682e-06	0		406	1.89352e-06	0		406	0	0
407	5.82682e-06	0		407	1.89352e-06	0		407	0	0
408	5.82682e-06	1		408	1.89352e-06	1		408	0	1
409	5.82682e-06	0		409	1.89352e-06	0		409	0	0
410	5.82682e-06	0		410	1.89352e-06	0		410	0	0
411	5.82682e-06	0		411	1.89352e-06	0		411	0	0
412	5.82682e-06	0		412	1.89352e-06	0		412	0	0
413	5.82682e-06	0		413	1.89352e-06	0		413	0	0
414	5.82682e-06	0		414	1.89352e-06	0		414	0	0
415	5.82682e-06	0		415	1.89352e-06	0		415	0	0
416	5.82682e-06	0		416	1.89352e-06	0		416	0	0
417	5.82682e-06	0		417	1.89352e-06	0		417	0	0
418	5.82682e-06	0		418	1.89352e-06	0		418	0	0
419	5.82682e-06	0		419	1.89352e-06	0		419	0	0
420	5.82682e-06	0		420	1.89352e-06	0		420	0	0
421	2.91341e-06	0		421	9.46759e-07	0		421	0	0
422	1.29485e-06	0		422	6.31173e-07	0		422	0	0
423	6.47424e-07	0		423	6.31173e-07	0		423	0	0
424	3.23712e-07	0		424	6.31173e-07	0		424	0	0
425	3.23712e-07	0		425	3.15586e-07	0		425	0	0
426	0	0		426	3.15586e-07	0		426	0	0
427	0	0		427	3.15586e-07	0		427	0	0
428	6.47424e-07	0		428	9.46759e-07	0		428	3.58818e-07	0
429	6.47424e-07	0		429	1.26235e-06	0		429	1.79409e-06	0
430	1.10062e-05	0		430	9.15201e-06	0		430	1.61468e-05	0
431	1.16536e-05	0		431	1.19923e-05	0		431	1.68644e-05	0
432	1.19773e-05	0		432	1.19923e-05	0		432	1.72233e-05	0
433	1.19773e-05	0		433	1.19923e-05	0		433	1.72233e-05	0
434	1.65093e-05	0		434	1.38858e-05	0		434	2.00938e-05	0
435	1.6833e-05	0		435	1.42014e-05	0		435	2.00938e-05	0
436	1.6833e-05	0		436	1.42014e-05	0		436	2.00938e-05	0
437	1.87753e-05	0		437	1.51481e-05	0		437	2.04526e-05	0
438	2.39547e-05	0		438	2.01975e-05	0		438	2.22467e-05	0
439	2.39547e-05	0		439	2.01975e-05	0		439	2.22467e-05	0
440	2.55733e-05	0		440	2.27222e-05	0		440	2.40408e-05	0
441	2.94578e-05	0		441	2.61937e-05	0		441	2.51172e-05	0
442	3.26949e-05	0		442	2.77716e-05	0		442	2.58349e-05	0
443	3.62558e-05	0		443	3.15586e-05	0		443	2.87054e-05	0
444	4.46723e-05	0		444	3.78704e-05	0		444	3.22936e-05	0
445	6.83032e-05	0		445	5.27029e-05	0		445	4.55699e-05	0
446	8.44889e-05	0		446	6.81667e-05	0		446	5.48991e-05	0
447	9.03157e-05	0		447	7.38472e-05	0		447	5.84873e-05	0
448	9.03157e-05	0		448	7.35316e-05	0		448	5.74108e-05	0
449	9.03157e-05	0		449	7.35316e-05	0		449	5.74108e-05	0
450	8.7726e-05	0		450	7.10069e-05	0		450	5.27462e-05	0
451	8.7726e-05	0		451	7.10069e-05	0		451	5.27462e-05	0
452	8.7726e-05	0		452	7.10069e-05	0		452	5.23874e-05	0
453	8.7726e-05	0		453	7.10069e-05	0		453	5.23874e-05	0
454	8.7726e-05	0		454	7.10069e-05	0		454	5.23874e-05	0
455	8.7726e-05	0		455	7.10069e-05	0		455	5.23874e-05	0
456	8.7726e-05	0		456	7.10069e-05	0		456	5.23874e-05	0
457	8.7726e-05	0		457	7.10069e-05	0		457	5.23874e-05	0
458	8.7726e-05	0		458	7.10069e-05	0		458	5.23874e-05	0
459	8.74023e-05	0		459	7.10069e-05	0		459	5.23874e-05	0
460	8.74023e-05	0		460	7.10069e-05	0		460	5.23874e-05	0
461	8.74023e-05	0		461	7.06914e-05	0		461	5.20286e-05	0
462	8.74023e-05	0		462	7.06914e-05	0		462	5.20286e-05	0
463	8.67548e-05	0		463	7.06914e-05	0		463	5.20286e-05	0
464	8.67548e-05	0		464	7.06914e-05	0		464	5.20286e-05	0
465	8.67548e-05	0		465	7.06914e-05	0		465	5.20286e-05	0
466	8.67548e-05	0		466	7.03758e-05	0		466	5.16698e-05	0
467	8.28703e-05	0		467	6.46952e-05	0		467	4.84404e-05	0
468	8.28703e-05	0		468	6.46952e-05	0		468	4.84404e-05	0
469	8.28703e-05	0		469	6.46952e-05	0		469	4.84404e-05	0
470	8.28703e-05	0		470	6.46952e-05	0		470	4.84404e-05	0
471	8.28703e-05	0		471	6.46952e-05	0		471	4.80816e-05	0
472	7.31589e-05	0		472	5.74367e-05	0		472	4.37758e-05	0
473	7.31589e-05	0		473	5.74367e-05	0		473	4.37758e-05	0
474	7.25115e-05	0		474	5.68056e-05	0		474	4.26993e-05	0
475	7.08929e-05	0		475	5.58588e-05	0		475	4.1264e-05	0
476	2.55733e-05	0		476	2.08287e-05	0		476	1.47115e-05	0
477	1.87753e-05	0		477	1.38858e-05	0		477	8.97044e-06	0
478	1.84516e-05	0		478	1.38858e-05	0		478	8.25281e-06	0
479	1.6833e-05	0		479	1.16767e-05	0		479	7.89399e-06	0
480	1.6833e-05	0		480	1.16767e-05	0		480	7.53517e-06	0
481	1.6833e-05	0		481	1.16767e-05	0		481	7.53517e-06	0
482	1.61856e-05	0		482	1.16767e-05	0		482	7.53517e-06	0
483	1.52145e-05	0		483	1.10455e-05	0		483	7.53517e-06	0
484	3.23712e-07	0		484	3.15586e-07	0		484	3.58818e-07	0
485	0	0		485	0	0		485	0	0
486	0	0		486	0	0		486	0	0
487	0	0		487	0	0		487	0	0
488	0	0		488	0	0		488	0	0
489	0	0		489	0	0		489	0	0
490	0	0		490	0	0		490	0	0
491	0	0		491	0	0		491	0	0
492	0	0		492	0	0		492	0	0
493	0	0		493	0	0		493	0	0
494	0	0		494	0	0		494	0	0
495	0	0		495	0	0		495	0	0
496	0	0		496	0	0		496	0	0
497	0	0		497	0	0		497	0	0
498	0	0		498	0	0		498	0	0
499	0	0		499	0	0		499	0	0
500	0	0		500	0	0		500	0	0
501	0	0		501	0	0		501	0	0
502	0	0		502	0	0		502	0	0
503	0	0		503	0	0		503	0	0
504	0	0		504	0	0		504	0	0
505	0	0		505	0	0		505	0	0
506	0	0		506	0	0		506	0	0
507	0	0		507	0	0		507	0	0
508	0	0		508	0	0		508	0	0
509	0	0		509	0	0		509	0	0
510	0	0		510	0	0		510	0	0
511	0	0		511	0	0		511	0	0
512	0	0		512	0	0		512	0	0
513	0	0		513	0	0		513	0	0
514	0	0		514	0	0		514	0	0
515	0	0		515	0	0		515	0	0
516	0	0		516	0	0		516	0	0
517	0	0		517	0	0		517	0	0
518	0	0		518	0	0		518	0	0
519	0	0		519	0	0		519	0	0
520	0	0		520	0	0		520	0	0
521	0	0		521	0	0		521	0	0
522	0	0		522	0	0		522	0	0
523	0	0		523	0	0		523	0	0
524	0	0		524	0	0		524	0	0
525	0	0		525	0	0		525	0	0
526	0	0		526	0	0		526	0	0
527	0	0		527	0	0		527	0	0
528	0	0		528	0	0		528	0	0
529	0	0		529	0	0		529	0	0
530	0	0		530	0	0		530	0	0
531	0	0		531	0	0		531	0	0
532	0	0		532	0	0		532	0	0
533	0	0		533	0	0		533	0	0
534	0	0		534	0	0		534	0	0
535	0	0		535	0	0		535	0	0
536	0	0		536	0	0		536	0	0
537	0	0		537	0	0		537	0	0
538	0	0		538	0	0		538	0	0
539	0	0		539	0	0		539	0	0
540	0	0		540	0	0		540	0	0
541	0	0		541	0	0		541	0	0
542	0	0		542	0	0		542	0	0
543	0	0		543	0	0		543	0	0
544	0	0		544	0	0		544	0	0
545	0	0		545	0	0		545	0	0
546	0	0		546	0	0		546	0	0
547	0	0		547	0	0		547	0	0
548	0	0		548	0	0		548	0	0
549	0	0		549	0	0		549	0	0
550	0	0		550	0	0		550	0	0
551	0	0		551	0	0		551	0	0
552	0	0		552	0	0		552	0	0
553	0	0		553	0	0		553	0	0
554	0	0		554	0	0		554	0	0
555	0	0		555	0	0		555	0	0
556	0	0		556	0	0		556	0	0
557	0	0		557	0	0		557	0	0
558	0	0		558	0	0		558	0	0
559	0	0		559	0	0		559	0	0
560	0	0		560	0	0		560	0	0
561	0	0		561	0	0		561	0	0
562	0	0		562	0	0		562	0	0
563	0	0		563	0	0		563	0	0
564	0	0		564	0	0		564	0	0
565	0	1		565	0	1		565	0	1
566	0	0		566	0	0		566	0	0
567	0	0		567	0	0		567	0	0
568	0	0		568	0	0		568	0	0
569	0	0		569	0	0		569	0	0
570	0	0		570	0	0		570	0	0
571	0	0		571	0	0		571	0	0
572	0	0		572	0	0		572	0	0
573	0	0		573	0	0		573	0	0
574	0	0		574	0	0		574	0	0
575	0	0		575	0	0		575	0	0
576	0	0		576	0	0		576	0	0
577	0	0		577	0	0		577	0	0
578	0	0		578	0	0		578	0	0
579	0	0		579	0	0		579	0	0
580	0	0		580	0	0		580	0	0
581	0	0		581	0	0		581	0	0
582	0	0		582	0	0		582	0	0
583	0	0		583	0	0		583	0	0
584	0	0		584	0	0		584	0	0
585	0	0		585	0	0		585	0	0
586	9.71136e-07	0		586	6.31173e-07	0		586	7.17636e-07	0
587	9.71136e-07	0		587	6.31173e-07	0		587	7.17636e-07	0
588	9.71136e-07	0		588	6.31173e-07	0		588	7.17636e-07	0
589	9.71136e-07	0		589	6.31173e-07	0		589	7.17636e-07	0
590	9.71136e-07	0		590	9.46759e-07	0		590	1.07645e-06	0
591	9.71136e-07	0		591	9.46759e-07	0		591	1.07645e-06	0
592	9.71136e-07	0		592	9.46759e-07	0		592	1.07645e-06	0
593	9.71136e-07	0		593	9.46759e-07	0		593	1.07645e-06	0
594	9.71136e-07	0		594	9.46759e-07	0		594	1.07645e-06	0
595	9.71136e-07	0		595	9.46759e-07	0		595	1.07645e-06	0
596	9.71136e-07	0		596	9.46759e-07	0		596	1.07645e-06	0
597	9.71136e-07	0		597	9.46759e-07	0		597	1.07645e-06	0
598	9.71136e-07	0		598	9.46759e-07	0		598	1.07645e-06	0
599	9.71136e-07	0		599	9.46759e-07	0		599	1.07645e-06	0
600	9.71136e-07	0		600	9.46759e-07	0		600	1.07645e-06	0
601	2.26598e-06	0		601	2.52469e-06	0		601	2.15291e-06	0
602	2.5897e-06	0		602	2.52469e-06	0		602	2.15291e-06	0
603	2.5897e-06	0		603	2.52469e-06	0		603	2.15291e-06	0
604	2.5897e-06	0		604	2.52469e-06	0		604	2.15291e-06	0
605	2.5897e-06	0		605	3.47145e-06	0		605	2.15291e-06	0
606	3.88454e-06	0		606	4.10262e-06	0		606	2.87054e-06	0
607	3.88454e-06	0		607	5.04938e-06	0		607	2.87054e-06	0
608	4.53197e-06	0		608	5.36497e-06	0		608	2.87054e-06	0
609	4.85568e-06	0		609	5.36497e-06	0		609	3.22936e-06	0
610	4.85568e-06	0		610	5.99614e-06	0		610	3.22936e-06	0
611	2.55733e-05	0		611	2.05131e-05	0		611	1.79409e-05	0
612	2.71918e-05	0		612	2.11443e-05	0		612	1.79409e-05	0
613	2.71918e-05	0		613	2.14599e-05	0		613	1.79409e-05	0
614	2.75155e-05	0		614	2.17755e-05	0		614	1.90173e-05	0
615	7.93095e-05	0		615	7.41628e-05	0		615	6.20755e-05	0
616	8.22229e-05	0		616	7.73187e-05	0		616	6.60225e-05	0
617	8.57837e-05	0		617	8.07901e-05	0		617	6.74577e-05	0
618	0.000111033	0		618	0.000100041	0		618	8.93456e-05	0
619	0.000120745	0		619	0.000106353	0		619	9.79573e-05	0
620	0.000194227	0		620	0.000178306	0		620	0.000174744	0
621	0.000204262	0		621	0.00018588	0		621	0.000188738	0
622	0.000204586	0		622	0.000186827	0		622	0.000190532	0
623	0.000205233	0		623	0.000187143	0		623	0.000190891	0
624	0.000205881	0		624	0.000187143	0		624	0.000191609	0
625	0.000206205	0		625	0.000187458	0		625	0.000191968	0
626	0.000206205	0		626	0.000187458	0		626	0.000192326	0
627	0.000211384	0		627	0.000191561	0		627	0.00020022	0
628	0.000213003	0		628	0.000191877	0		628	0.000205244	0
629	0.000217211	0		629	0.000194401	0		629	0.000207755	0
630	0.000217211	0		630	0.000194401	0		630	0.000208473	0
631	0.000237605	0		631	0.000211758	0		631	0.00022462	0
632	0.000238252	0		632	0.00021239	0		632	0.000225338	0
633	0.0002389	0		633	0.00021239	0		633	0.000225696	0
634	0.000325654	0		634	0.000286552	0		634	0.000291719	0
635	0.000335689	0		635	0.000297282	0		635	0.000302842	0
636	0.000337308	0		636	0.000294758	0		636	0.000305354	0
637	0.000356407	0		637	0.000314009	0		637	0.000320424	0
638	0.000355436	0		638	0.000312431	0		638	0.000317195	0
639	0.00033925	1		639	0.000300438	1		639	0.000301048	1
640	0.000346048	0		640	0.000301701	0		640	0.000306072	0
641	0.000332776	0		641	0.000290024	0		641	0.000293872	0
642	0.000298139	0		642	0.000257834	0		642	0.000247225	0
643	0.000277745	1		643	0.00023669	1		643	0.000227849	1
644	0.000306232	0		644	0.000270142	0		644	0.000252967	0
645	0.000303318	0		645	0.000269826	0		645	0.000253684	0
646	0.000302347	0		646	0.000268564	0		646	0.00025189	0
647	0.000240518	0		647	0.000220279	0		647	0.000210985	0
648	0.00108379	0		648	0.00174551	0		648	0.00141338	0
649	0.00118025	0		649	0.00188784	0		649	0.00150058	0
650	0.00120518	0		650	0.00191719	0		650	0.00152067	0
651	0.0012246	0		651	0.00193486	0		651	0.00153897	0
652	0.00125277	0		652	0.00195474	0		652	0.00155727	0
653	0.00126248	0		653	0.00196295	0		653	0.00156086	0
654	0.00126928	0		654	0.00196957	0		654	0.00156014	0
655	0.00124661	0		655	0.00195821	0		655	0.00153179	0
656	0.00131557	0		656	0.0020349	0		656	0.00155547	0
657	0.00131945	0		657	0.00204216	0		657	0.00156014	0
658	0.00131751	0		658	0.00203995	0		658	0.00156014	0
659	0.00131718	0		659	0.00204027	0		659	0.00156337	0
660	0.00131589	0		660	0.00203995	0		660	0.00156373	0
661	0.00129809	1		661	0.00202607	1		661	0.00155045	1
662	0.00151206	0		662	0.00227506	0		662	0.00174744	0
663	0.00154637	0		663	0.0023123	0		663	0.00177543	0
664	0.00154864	0		664	0.00231483	0		664	0.00177722	0
665	0.00154929	0		665	0.00231514	0		665	0.00178045	0
666	0.00154767	0		666	0.00231293	0		666	0.0017783	0
667	0.00154087	0		667	0.00229652	0		667	0.00176969	0
668	0.00149717	0		668	0.00221226	0		668	0.00169075	0
669	0.00147386	0		669	0.00216429	0		669	0.00164697	0
670	0.00140944	0		670	0.00206425	0		670	0.00155404	0
671	0.00133564	0		671	0.00196137	0		671	0.00145106	0
672	0.000860427	0		672	0.00129611	0		672	0.000916779	0
673	0.000745509	0		673	0.00114747	0		673	0.000772893	0
674	0.00112263	0		674	0.00160129	0		674	0.00115216	0
675	0.00114173	0		675	0.00161738	0		675	0.0011658	0
676	0.00115177	0		676	0.00162464	0		676	0.00117262	0
677	0.00115727	0		677	0.00162685	0		677	0.00117728	0
678	0.00112069	0		678	0.00155458	0		678	0.00113386	0
679	0.00112166	0		679	0.00155205	0		679	0.00113243	0
680	0.00112101	0		680	0.00154764	0		680	0.00113135	0
681	0.00109674	0		681	0.00150314	0		681	0.00110911	0
682	0.00106631	0		682	0.00144381	0		682	0.00108327	0
683	0.00102131	0		683	0.00134345	0		683	0.00102478	0
684	0.000945887	0		684	0.00123047	0		684	0.00094692	0
685	0.000943621	0		685	0.00120838	0		685	0.000943691	0
686	0.000896359	0		686	0.00112885	0		686	0.000888433	0
687	0.000871433	1		687	0.00106794	1		687	0.000854345	1
688	0.00090348	0		688	0.00109256	0		688	0.000874439	0
689	0.000895388	0		689	0.00107426	0		689	0.000865468	0
690	0.000821905	1		690	0.00095528	1		690	0.000790117	1
691	0.000836472	0		691	0.000959067	0		691	0.00079837	0
692	0.000704721	0		692	0.000786757	0		692	0.000667401	0
693	0.000995091	0		693	0.0011197	0		693	0.00099859	0
694	0.00100545	0		694	0.00113043	0		694	0.00100864	0
695	0.0010048	0		695	0.00112664	0		695	0.00100864	0
696	0.00100448	0		696	0.00112475	0		696	0.00101007	0
697	0.000979876	0		697	0.00109382	0		697	0.000982084	0
698	0.000953332	0		698	0.00105627	0		698	0.000944408	0
699	0.000945563	1		699	0.00103291	1		699	0.000937232	1
700	0.000973078	0		700	0.00104996	0		700	0.000956967	0
701	0.000978582	0		701	0.00105059	0		701	0.00096199	0
702	0.000963043	0		702	0.00102723	0		702	0.000947997	0
703	0.000953979	0		703	0.00101966	0		703	0.000942255	0
704	0.000923874	0		704	0.000980211	0		704	0.000911038	0
705	0.000922903	0		705	0.000976424	0		705	0.000911756	0
706	0.00086075	0		706	0.000909836	0		706	0.000860445	0
707	0.000795037	0		707	0.000839144	0		707	0.000805905	0
708	0.000799569	0		708	0.000841353	0		708	0.000806264	0
709	0.000779499	0		709	0.00082084	0		709	0.00079227	0
710	0.000777556	0		710	0.000817684	0		710	0.000791193	0
711	0.000770758	0		711	0.000809795	0		711	0.00078617	0
712	0.000637713	1		712	0.000679773	1		712	0.000638696	1
713	0.000627678	0		713	0.000654526	0		713	0.000620037	0
714	0.000529917	1		714	0.000546596	1		714	0.000521362	1
715	0.000516321	0		715	0.000533972	0		715	0.000508804	0
716	0.000267386	0		716	0.000249313	0		716	0.000224979	0
717	0.000282924	0		717	0.000267302	0		717	0.00023682	0
718	0.000266091	1		718	0.00024742	1		718	0.000222826	1
719	0.000271271	0		719	0.000252469	0		719	0.000229643	0
720	0.000268034	0		720	0.000249629	0		720	0.00022749	0
721	0.000179336	0		721	0.000167261	0		721	0.000146398	0
722	0.000235662	0		722	0.000235743	0		722	0.00020632	0
723	0.000240842	0		723	0.000242055	0		723	0.000208832	0
724	0.000234691	0		724	0.000238268	0		724	0.000205961	0
725	0.000234044	0		725	0.000237952	0		725	0.000205961	0
726	0.000234044	0		726	0.000237637	0		726	0.00020632	0
727	0.000233396	0		727	0.000235427	0		727	0.000204526	0
728	0.000202967	1		728	0.000213021	1		728	0.00017905	1
729	0.000203615	0		729	0.000217755	0		729	0.000183356	0
730	0.000204586	0		730	0.000217755	0		730	0.000183356	0
731	0.00020491	0		731	0.000216808	0		731	0.000183356	0
732	0.00020491	0		732	0.000215861	0		732	0.000183356	0
733	0.000203939	0		733	0.00021523	0		733	0.000183356	0
734	0.000202967	0		734	0.000214914	0		734	0.000182997	0
735	0.000189695	1		735	0.000201344	1		735	0.000174027	1
736	0.000189695	0		736	0.000201029	0		736	0.00017295	0
737	0.000178689	0		737	0.00019093	0		737	0.000164339	0
738	0.000152145	1		738	0.000167892	1		738	0.000141733	1
739	0.000153763	0		739	0.000170101	0		739	0.000142809	0
740	0.000152145	0		740	0.000168208	0		740	0.000141733	0
741	0.000131427	0		741	0.000146117	0		741	0.000121998	0
742	0.000105206	0		742	0.000124657	0		742	0.000100828	0
743	0.000106501	0		743	0.000123394	0		743	0.000102981	0
744	0.000102293	0		744	0.000117398	0		744	9.68808e-05	0
745	6.83032e-05	0		745	8.52083e-05	0		745	6.42284e-05	0
746	7.89857e-05	0		746	9.21512e-05	0		746	7.24812e-05	0
747	7.83383e-05	0		747	9.08889e-05	0		747	7.24812e-05	0
748	7.57486e-05	0		748	8.89954e-05	0		748	7.17636e-05	0
749	5.9563e-05	0		749	6.53264e-05	0		749	5.56168e-05	0
750	8.96682e-05	0		750	0.00010225	0		750	8.82692e-05	0
751	8.86971e-05	1		751	0.000100356	1		751	8.75515e-05	1
752	9.29054e-05	0		752	0.000104459	0		752	9.61632e-05	0
753	8.74023e-05	0		753	0.000100356	0		753	9.29338e-05	0
754	8.18992e-05	0		754	9.40448e-05	0		754	8.39634e-05	0
755	0.000287456	0		755	0.000320951	0		755	0.000315401	0
756	0.000330186	0		756	0.000361662	0		756	0.00035523	0
757	0.000345077	0		757	0.000370498	0		757	0.000367788	0
758	0.000347019	0		758	0.000370814	0		758	0.000369223	0
759	0.000347019	0		759	0.000370814	0		759	0.000368506	0
760	0.000346696	0		760	0.000366711	0		760	0.000365635	0
761	0.000362881	0		761	0.000378704	0		761	0.000374965	0
762	0.000377125	0		762	0.000394483	0		762	0.000387523	0
763	0.000389102	0		763	0.000410262	0		763	0.000396852	0
764	0.000539628	0		764	0.000585097	0		764	0.000545044	0
765	0.00054416	0		765	0.000590147	0		765	0.000548991	0
766	0.000542218	0		766	0.000590462	0		766	0.000550426	0
767	0.00054157	0		767	0.000592356	0		767	0.00055545	0
768	0.000640626	0		768	0.000689556	0		768	0.000650895	0
769	0.000641921	0		769	0.00069145	0		769	0.000651613	0
770	0.000640626	1		770	0.000690503	1		770	0.000651254	1
771	0.000674616	0		771	0.000727111	0		771	0.000677089	0
772	0.000675587	0		772	0.000727742	0		772	0.000677448	0
773	0.000676558	0		773	0.000727742	0		773	0.000677448	0
774	0.000675263	0		774	0.000725218	0		774	0.000675295	0
775	0.000669437	0		775	0.000721115	0		775	0.000662378	0
776	0.000597896	0		776	0.000641272	0		776	0.000574826	0
777	0.000525708	0		777	0.000584782	0		777	0.000495886	0
778	0.000664905	0		778	0.00072364	0		778	0.000650895	0
779	0.000671379	0		779	0.000734685	0		779	0.00065556	0
780	0.000672674	0		780	0.000740366	0		780	0.000656637	0
781	0.000673645	0		781	0.000740997	0		781	0.000658789	0
782	0.000673645	0		782	0.000741628	0		782	0.000660942	0
783	0.000668789	0		783	0.000735948	0		783	0.000653407	0
784	0.000669437	0		784	0.000736894	0		784	0.000655201	0
785	0.000663286	0		785	0.000725218	0		785	0.000648743	0
786	0.000663286	0		786	0.000725533	0		786	0.00064946	0
787	0.000602428	0		787	0.000664941	0		787	0.000578773	0
788	0.000602104	0		788	0.000665572	0		788	0.000578414	0
789	0.000601781	0		789	0.000663047	0		789	0.000578055	0
790	0.000597572	0		790	0.000659576	0		790	0.00057662	0
791	0.000549016	0		791	0.000612869	0		791	0.000541097	0
792	0.000571676	0		792	0.000648846	0		792	0.000557603	0
793	0.00057297	0		793	0.00065137	0		793	0.000560115	0
794	0.000571676	0		794	0.000651055	0		794	0.000560115	0
795	0.00055808	0		795	0.000634013	0		795	0.000547556	0
796	0.000580416	0		796	0.000652633	0		796	0.000552938	0
797	0.000537686	1		797	0.000612553	1		797	0.000523515	1
798	0.000584948	0		798	0.000656735	0		798	0.000547556	0
799	0.000587537	0		799	0.00065926	0		799	0.000550426	0
800	0.000556461	0		800	0.000630226	0		800	0.000523874	0
801	0.000553548	0		801	0.000629279	0		801	0.00052208	0
802	0.000546426	0		802	0.000621074	0		802	0.000514186	0
803	0.000470354	1		803	0.000538706	1		803	0.000432375	1
804	0.0004901	0		804	0.000560166	0		804	0.000444575	0
805	0.000466793	0		805	0.000537759	0		805	0.00042807	0
806	0.000422444	1		806	0.000490106	1		806	0.000387523	1
807	0.000473914	0		807	0.000550383	0		807	0.000460004	0
808	0.000471325	0		808	0.000548489	0		808	0.000459646	0
809	0.00030526	0		809	0.000360084	0		809	0.000297101	0
810	0.000307203	0		810	0.000362924	0		810	0.000301766	0
811	0.000303318	0		811	0.00035535	0		811	0.000296742	0
812	0.000284219	0		812	0.000326316	0		812	0.000277007	0
813	0.00029652	0		813	0.000358191	0		813	0.000299613	0
814	0.000297168	0		814	0.000358822	0		814	0.000299613	0
815	0.000296844	0		815	0.000358822	0		815	0.000299972	0
816	0.000289399	1		816	0.000351563	1		816	0.000295307	1
817	0.000291665	0		817	0.00036608	0		817	0.000298536	0
818	0.000291017	0		818	0.00036608	0		818	0.000298536	0
819	0.000290046	0		819	0.000365765	0		819	0.000298536	0
820	0.000290046	0		820	0.000365449	0		820	0.000298178	0
821	0.000274832	0		821	0.000348723	0		821	0.000286695	0
822	0.000271271	0		822	0.000347461	0		822	0.000284184	0
823	0.000268681	0		823	0.000342727	0		823	0.00028239	0
824	0.00026253	0		824	0.000333259	0		824	0.000275213	0
825	0.000259941	0		825	0.00032821	0		825	0.000272343	0
826	0.000196817	0		826	0.000255941	0		826	0.000208473	0
827	4.17589e-05	0		827	7.16381e-05	0		827	5.20286e-05	0
828	7.73672e-05	0		828	0.000120554	0		828	0.000103698	0
829	8.12517e-05	0		829	0.000121816	0		829	0.000107645	0
830	8.67548e-05	0		830	0.000127813	0		830	0.000115898	0
831	7.51012e-05	0		831	0.000117714	0		831	0.000110516	0
832	0.000173833	0		832	0.000234481	0		832	0.000233949	0
833	0.000179984	0		833	0.000242055	0		833	0.000243637	0
834	0.000181602	0		834	0.000239215	0		834	0.000240767	0
835	0.00017966	0		835	0.000235427	0		835	0.00023682	0
836	0.000218829	0		836	0.000291917	0		836	0.000270907	0
837	0.000225627	0		837	0.000301385	0		837	0.000277366	0
838	0.000225627	0		838	0.000302332	0		838	0.000277725	0
839	0.000225627	0		839	0.000303279	0		839	0.000278084	0
840	0.000225951	0		840	0.000302963	0		840	0.000278084	0
841	0.000225627	0		841	0.000302963	0		841	0.000277725	0
842	0.000225951	0		842	0.000301701	0		842	0.000277007	0
843	0.000225951	0		843	0.000301701	0		843	0.000276648	0
844	0.000225951	0		844	0.000302332	0		844	0.00027629	0
845	0.000224656	0		845	0.000301385	0		845	0.000274854	0
846	0.000222714	0		846	0.000296651	0		846	0.000270907	0
847	0.0002198	1		847	0.000292864	1		847	0.000266602	1
848	0.00023372	0		848	0.000308959	0		848	0.000275213	0
849	0.000243108	0		849	0.000316533	0		849	0.000284184	0
850	0.000236957	0		850	0.000305488	0		850	0.000274496	0
851	0.000159914	0		851	0.00021239	0		851	0.000152856	0
852	0.000168654	0		852	0.000223751	0		852	0.000162186	0
853	0.00016833	0		853	0.00022312	0		853	0.000162186	0
854	0.000168007	0		854	0.000222804	0		854	0.000162186	0
855	0.000166712	0		855	0.000221226	0		855	0.000158597	0
856	0.000136283	0		856	0.000179253	0		856	0.000126663	0
857	0.000115889	0		857	0.00016158	0		857	0.000106569	0
858	0.00011686	0		858	0.000162843	0		858	0.000107645	0
859	0.00011686	0		859	0.000162527	0		859	0.000107645	0
860	0.00011686	0		860	0.000162527	0		860	0.000107645	0
861	0.000116213	0		861	0.000162211	0		861	0.000107645	0
862	0.000115889	0		862	0.000161896	0		862	0.000107645	0
863	0.000115241	0		863	0.000161896	0		863	0.000107287	0
864	0.000114918	0		864	0.000160949	0		864	0.000106928	0
865	0.000110386	0		865	0.000153375	0		865	0.000104057	0
866	0.000110062	0		866	0.000152113	0		866	0.000103698	0
867	0.00010812	0		867	0.000148641	0		867	0.000102981	0
868	0.000107472	0		868	0.000146748	0		868	0.000101904	0
869	0.000102617	0		869	0.000136649	0		869	9.86749e-05	0
870	9.03157e-05	0		870	0.000122448	0		870	9.14985e-05	0
871	7.12167e-06	0		871	1.13611e-05	0		871	6.45872e-06	0
872	7.44538e-06	0		872	1.10455e-05	0		872	6.81754e-06	0
873	6.79795e-06	0		873	1.07299e-05	0		873	6.81754e-06	0
874	5.82682e-06	0		874	1.00988e-05	0		874	6.0999e-06	0
875	5.50311e-06	0		875	1.00988e-05	0		875	6.0999e-06	0
876	4.85568e-06	0		876	8.20525e-06	0		876	4.30581e-06	0
877	5.82682e-06	0		877	8.83642e-06	0		877	4.30581e-06	0
878	5.82682e-06	0		878	8.52083e-06	0		878	4.30581e-06	0
879	4.53197e-06	0		879	5.99614e-06	0		879	3.58818e-06	0
880	3.88454e-06	0		880	5.04938e-06	0		880	2.51172e-06	0
881	2.91341e-06	0		881	3.47145e-06	0		881	1.07645e-06	0
882	3.23712e-06	0		882	3.78704e-06	0		882	1.79409e-06	0
883	3.23712e-06	0		883	3.78704e-06	0		883	1.79409e-06	0
884	3.56083e-06	0		884	3.78704e-06	0		884	1.79409e-06	0
885	3.23712e-06	0		885	3.78704e-06	0		885	1.79409e-06	0
886	2.26598e-06	0		886	2.52469e-06	0		886	1.79409e-06	0
887	2.5897e-06	0		887	3.78704e-06	0		887	2.87054e-06	0
888	2.26598e-06	0		888	3.78704e-06	0		888	3.22936e-06	0
889	4.85568e-06	0		889	9.15201e-06	0		889	7.89399e-06	0
890	4.85568e-06	0		890	9.15201e-06	0		890	8.25281e-06	0
891	1.16536e-05	0		891	1.89352e-05	0		891	1.9735e-05	0
892	1.16536e-05	0		892	1.95664e-05	0		892	2.04526e-05	0
893	1.13299e-05	0		893	1.95664e-05	0		893	2.00938e-05	0
894	2.97815e-05	0		894	4.03951e-05	0		894	3.65994e-05	0
895	3.10764e-05	0		895	4.03951e-05	0		895	3.69582e-05	0
896	4.07877e-05	0		896	4.95471e-05	0		896	4.5211e-05	0
897	4.11114e-05	0		897	4.98627e-05	0		897	4.5211e-05	0
898	4.11114e-05	0		898	4.98627e-05	0		898	4.55699e-05	0
899	4.07877e-05	0		899	5.01782e-05	0		899	4.55699e-05	0
900	8.35177e-05	0		900	8.89954e-05	0		900	8.50398e-05	0
901	8.38414e-05	0		901	8.89954e-05	0		901	8.57574e-05	0
902	8.38414e-05	0		902	8.9311e-05	0		902	8.61163e-05	0
903	8.38414e-05	0		903	8.96265e-05	0		903	8.79104e-05	0
904	0.000187106	0		904	0.000178622	0		904	0.00020632	0
905	0.000187429	0		905	0.000179884	0		905	0.000207038	0
906	0.000187753	0		906	0.000179884	0		906	0.000207038	0
907	0.000187753	0		907	0.000179884	0		907	0.000207038	0
908	0.000187753	0		908	0.000179884	0		908	0.000207038	0
909	0.000187753	0		909	0.000179569	0		909	0.000207038	0
910	0.000184192	0		910	0.000173888	0		910	0.000199144	0
911	0.000180308	0		911	0.000165998	0		911	0.000191609	0
912	0.00018484	0		912	0.000170417	0		912	0.000193762	0
913	0.000185163	0		913	0.000170417	0		913	0.000194838	0
914	0.000185163	0		914	0.000171363	0		914	0.000195556	0
915	0.000184516	0		915	0.000170732	0		915	0.000195197	0
916	0.000171567	1		916	0.000160002	1		916	0.000184791	1
917	0.00017351	0		917	0.000160949	0		917	0.000185868	0
918	0.000174481	0		918	0.000160949	0		918	0.000186585	0
919	0.000171567	0		919	0.000157478	0		919	0.000182997	0
920	0.000161532	0		920	0.000145485	0		920	0.000172233	0
921	0.000154411	1		921	0.00014012	1		921	0.000162544	1
922	0.000154087	0		922	0.000140752	0		922	0.000162544	0
923	5.69733e-05	0		923	5.27029e-05	0		923	4.98757e-05	0
924	5.9563e-05	0		924	5.4912e-05	0		924	5.13109e-05	0
925	5.9563e-05	0		925	5.45965e-05	0		925	5.05933e-05	0
926	4.79094e-05	0		926	4.32353e-05	0		926	4.09052e-05	0
927	2.71918e-05	0		927	2.11443e-05	0		927	1.65056e-05	0
928	5.53548e-05	0		928	4.70224e-05	0		928	4.73639e-05	0
929	5.50311e-05	0		929	4.70224e-05	0		929	4.77228e-05	0
930	5.30888e-05	0		930	4.63912e-05	0		930	4.66463e-05	0
931	5.34125e-05	0		931	4.60756e-05	0		931	4.5211e-05	0
932	5.47073e-05	0		932	4.60756e-05	0		932	4.5211e-05	0
933	5.40599e-05	0		933	4.54444e-05	0		933	4.34169e-05	0
934	5.40599e-05	0		934	4.54444e-05	0		934	4.37758e-05	0
935	5.40599e-05	0		935	4.51289e-05	0		935	4.37758e-05	0
936	5.21176e-05	0		936	4.48133e-05	0		936	4.34169e-05	0
937	5.21176e-05	0		937	4.48133e-05	0		937	4.34169e-05	0
938	5.11465e-05	0		938	4.48133e-05	0		938	4.34169e-05	0
939	5.01754e-05	0		939	4.29198e-05	0		939	4.30581e-05	0
940	4.79094e-05	0		940	4.13418e-05	0		940	4.09052e-05	0
941	4.01403e-05	0		941	3.40833e-05	0		941	3.65994e-05	0
942	4.273e-05	0		942	3.47145e-05	0		942	3.80347e-05	0
943	4.20826e-05	0		943	3.47145e-05	0		943	3.80347e-05	0
944	4.273e-05	0		944	3.47145e-05	0		944	3.87523e-05	0
945	4.273e-05	0		945	3.43989e-05	0		945	3.87523e-05	0
946	4.24063e-05	0		946	3.37677e-05	0		946	3.87523e-05	0
947	1.32722e-05	0		947	8.83642e-06	0		947	9.68808e-06	0
948	1.39196e-05	0		948	9.46759e-06	0		948	9.32926e-06	0
949	1.35959e-05	0		949	9.46759e-06	0		949	9.32926e-06	0
950	1.03588e-05	0		950	5.99614e-06	0		950	6.0999e-06	0
951	1.78042e-05	0		951	1.26235e-05	0		951	1.86585e-05	0
952	1.78042e-05	0		952	1.32546e-05	0		952	1.90173e-05	0
953	1.81279e-05	0		953	1.32546e-05	0		953	1.93762e-05	0
954	1.81279e-05	0		954	1.35702e-05	0		954	1.93762e-05	0
955	1.81279e-05	0		955	1.35702e-05	0		955	1.9735e-05	0
956	1.81279e-05	0		956	1.35702e-05	0		956	1.9735e-05	0
957	1.81279e-05	0		957	1.35702e-05	0		957	1.93762e-05	0
958	1.81279e-05	0		958	1.35702e-05	0		958	1.86585e-05	0
959	1.81279e-05	0		959	1.35702e-05	0		959	1.86585e-05	0
960	1.29485e-05	0		960	1.04144e-05	0		960	1.61468e-05	0
961	1.32722e-05	0		961	1.04144e-05	0		961	1.61468e-05	0
962	1.32722e-05	0		962	1.04144e-05	0		962	1.61468e-05	0
963	1.32722e-05	0		963	1.04144e-05	0		963	1.61468e-05	0
964	1.19773e-05	0		964	9.46759e-06	0		964	1.54292e-05	0
965	1.39196e-05	0		965	1.04144e-05	0		965	1.61468e-05	0
966	1.39196e-05	0		966	1.04144e-05	0		966	1.61468e-05	0
967	1.39196e-05	0		967	1.04144e-05	0		967	1.61468e-05	0
968	1.29485e-05	0		968	9.78318e-06	0		968	1.54292e-05	0
969	1.35959e-05	0		969	1.04144e-05	0		969	1.5788e-05	0
970	1.13299e-05	0		970	9.15201e-06	0		970	1.07645e-05	0
971	1.03588e-05	0		971	6.9429e-06	0		971	8.61163e-06	0
972	1.03588e-05	0		972	6.9429e-06	0		972	8.97044e-06	0
973	1.03588e-05	0		973	6.9429e-06	0		973	8.61163e-06	0
974	1.03588e-05	0		974	6.9429e-06	0		974	8.97044e-06	0
975	1.00351e-05	0		975	5.99614e-06	0		975	8.61163e-06	0
976	8.0928e-06	0		976	2.84028e-06	0		976	4.30581e-06	0
977	8.0928e-06	0		977	3.47145e-06	0		977	4.30581e-06	0
978	7.76909e-06	0		978	3.47145e-06	0		978	4.30581e-06	0
979	7.76909e-06	0		979	3.15586e-06	0		979	4.30581e-06	0
980	5.82682e-06	0		980	2.84028e-06	0		980	2.15291e-06	0
981	6.47424e-06	0		981	2.84028e-06	0		981	2.15291e-06	0
982	5.17939e-06	0		982	2.52469e-06	0		982	2.15291e-06	0
983	5.50311e-06	0		983	2.84028e-06	0		983	3.22936e-06	0
984	5.50311e-06	0		984	2.84028e-06	0		984	3.58818e-06	0
985	4.53197e-06	0		985	2.52469e-06	0		985	3.22936e-06	0
986	4.53197e-06	0		986	2.20911e-06	0		986	2.87054e-06	0
987	5.50311e-06	0		987	2.52469e-06	0		987	3.947e-06	0
988	5.50311e-06	0		988	2.52469e-06	0		988	3.947e-06	0
989	5.82682e-06	0		989	2.52469e-06	0		989	3.947e-06	0
990	6.15053e-06	0		990	2.52469e-06	0		990	3.947e-06	0
991	5.82682e-06	0		991	2.84028e-06	0		991	3.947e-06	0
992	5.82682e-06	0		992	3.15586e-06	0		992	3.947e-06	0
993	5.82682e-06	0		993	3.15586e-06	0		993	3.22936e-06	0
994	5.50311e-06	0		994	3.15586e-06	0		994	3.22936e-06	0
995	6.47424e-06	0		995	4.10262e-06	0		995	4.30581e-06	0
996	6.47424e-06	0		996	4.10262e-06	0		996	4.30581e-06	0
997	6.47424e-06	0		997	4.10262e-06	0		997	4.30581e-06	0
998	5.50311e-06	0		998	4.10262e-06	0		998	4.30581e-06	0
999	8.0928e-06	0		999	7.25849e-06	0		999	9.32926e-06	0
1000	8.0928e-06	0		1000	7.25849e-06	0		1000	9.32926e-06	0
1001	8.0928e-06	0		1001	7.25849e-06	0		1001	9.32926e-06	0
1002	8.0928e-06	0		1002	7.25849e-06	0		1002	9.32926e-06	0
1003	7.44538e-06	0		1003	7.25849e-06	0		1003	9.32926e-06	0
1004	7.12167e-06	0		1004	6.9429e-06	0		1004	8.25281e-06	0
1005	8.41651e-06	0		1005	1.00988e-05	0		1005	1.21998e-05	0
1006	8.74023e-06	0		1006	1.04144e-05	0		1006	1.21998e-05	0
1007	8.41651e-06	0		1007	1.04144e-05	0		1007	1.21998e-05	0
1008	8.0928e-06	0		1008	1.04144e-05	0		1008	1.21998e-05	0
1009	8.0928e-06	0		1009	1.04144e-05	0		1009	1.21998e-05	0
1010	8.41651e-06	0		1010	1.04144e-05	0		1010	1.1841e-05	0
1011	8.41651e-06	0		1011	1.04144e-05	0		1011	1.1841e-05	0
1012	8.0928e-06	0		1012	1.00988e-05	0		1012	1.14822e-05	0
1013	8.0928e-06	0		1013	9.78318e-06	0		1013	1.14822e-05	0
1014	6.79795e-06	0		1014	7.88966e-06	0		1014	1.04057e-05	0
1015	6.79795e-06	0		1015	7.88966e-06	0		1015	1.07645e-05	0
1016	6.79795e-06	0		1016	7.88966e-06	0		1016	1.07645e-05	0
1017	6.79795e-06	0		1017	7.88966e-06	0		1017	1.07645e-05	0
1018	5.82682e-06	0		1018	6.9429e-06	0		1018	9.68808e-06	0
1019	2.91341e-06	0		1019	5.68056e-06	0		1019	6.81754e-06	0
1020	3.56083e-06	0		1020	5.99614e-06	0		1020	7.17636e-06	0
1021	3.23712e-06	0		1021	4.7338e-06	0		1021	6.0999e-06	0
1022	2.91341e-06	0		1022	4.10262e-06	0		1022	4.66463e-06	0
1023	2.91341e-06	0		1023	4.10262e-06	0		1023	4.66463e-06	0
1024	1.61856e-06	0		1024	1.57793e-06	0		1024	2.87054e-06	0
1025	1.61856e-06	0		1025	1.89352e-06	0		1025	2.51172e-06	0
1026	1.61856e-06	0		1026	1.57793e-06	0		1026	2.15291e-06	0
1027	1.94227e-06	0		1027	1.57793e-06	0		1027	2.15291e-06	0
1028	1.61856e-06	0		1028	1.57793e-06	0		1028	2.15291e-06	0
1029	1.61856e-06	0		1029	1.57793e-06	0		1029	2.15291e-06	0
1030	1.61856e-06	0		1030	1.57793e-06	0		1030	2.15291e-06	0
1031	1.29485e-06	0		1031	1.26235e-06	0		1031	1.79409e-06	0
1032	3.23712e-06	0		1032	1.26235e-06	0		1032	3.22936e-06	0
1033	3.23712e-06	0		1033	1.57793e-06	0		1033	3.22936e-06	0
1034	3.23712e-06	0		1034	1.57793e-06	0		1034	3.22936e-06	0
1035	4.20826e-06	0		1035	1.57793e-06	0		1035	5.74108e-06	0
1036	4.20826e-06	0		1036	1.57793e-06	0		1036	5.74108e-06	0
1037	3.88454e-06	0		1037	1.57793e-06	0		1037	5.74108e-06	0
1038	5.50311e-06	0		1038	2.52469e-06	0		1038	7.17636e-06	0
1039	6.15053e-06	0		1039	2.52469e-06	0		1039	7.17636e-06	0
1040	6.15053e-06	0		1040	2.52469e-06	0		1040	6.81754e-06	0
1041	6.15053e-06	0		1041	2.84028e-06	0		1041	6.81754e-06	0
1042	6.79795e-06	0		1042	3.15586e-06	0		1042	6.81754e-06	0
1043	6.79795e-06	0		1043	3.15586e-06	0		1043	6.45872e-06	0
1044	7.12167e-06	0		1044	2.84028e-06	0		1044	6.45872e-06	0
1045	6.47424e-06	0		1045	2.20911e-06	0		1045	5.38227e-06	0
1046	8.74023e-06	0		1046	3.47145e-06	0		1046	6.81754e-06	0
1047	8.74023e-06	0		1047	3.78704e-06	0		1047	7.17636e-06	0
1048	8.74023e-06	0		1048	3.78704e-06	0		1048	7.53517e-06	0
1049	1.32722e-05	0		1049	5.68056e-06	0		1049	1.54292e-05	0
1050	1.32722e-05	0		1050	6.62732e-06	0		1050	1.61468e-05	0
1051	1.52145e-05	0		1051	8.52083e-06	0		1051	1.72233e-05	0
1052	1.48908e-05	0		1052	8.52083e-06	0		1052	1.68644e-05	0
1053	1.48908e-05	0		1053	8.52083e-06	0		1053	1.72233e-05	0
1054	1.29485e-05	0		1054	8.20525e-06	0		1054	1.50703e-05	0
1055	1.42433e-05	0		1055	8.83642e-06	0		1055	1.61468e-05	0
1056	1.39196e-05	0		1056	9.15201e-06	0		1056	1.61468e-05	0
1057	1.26248e-05	0		1057	8.20525e-06	0		1057	1.50703e-05	0
1058	3.30186e-05	0		1058	3.40833e-05	0		1058	4.19817e-05	0
1059	3.43135e-05	0		1059	3.43989e-05	0		1059	4.19817e-05	0
1060	3.43135e-05	0		1060	3.43989e-05	0		1060	4.19817e-05	0
1061	3.43135e-05	0		1061	3.43989e-05	0		1061	4.23405e-05	0
1062	3.43135e-05	0		1062	3.43989e-05	0		1062	4.23405e-05	0
1063	3.36661e-05	0		1063	3.43989e-05	0		1063	4.23405e-05	0
1064	3.36661e-05	0		1064	3.37677e-05	0		1064	4.23405e-05	0
1065	3.78743e-05	0		1065	3.56613e-05	0		1065	4.48522e-05	0
1066	3.78743e-05	0		1066	3.56613e-05	0		1066	4.48522e-05	0
1067	3.78743e-05	0		1067	3.56613e-05	0		1067	4.48522e-05	0
1068	3.75506e-05	0		1068	3.59769e-05	0		1068	4.48522e-05	0
1069	3.78743e-05	0		1069	3.6608e-05	0		1069	4.44934e-05	0
1070	3.33423e-05	0		1070	3.25054e-05	0		1070	3.58818e-05	0
1071	3.8198e-05	0		1071	3.78704e-05	0		1071	4.16229e-05	0
1072	3.85217e-05	0		1072	3.75548e-05	0		1072	4.16229e-05	0
1073	3.85217e-05	0		1073	3.75548e-05	0		1073	4.16229e-05	0
1074	3.85217e-05	0		1074	3.75548e-05	0		1074	4.16229e-05	0
1075	3.8198e-05	0		1075	3.75548e-05	0		1075	4.16229e-05	0
1076	3.8198e-05	0		1076	3.75548e-05	0		1076	4.16229e-05	0
1077	2.10413e-05	0		1077	1.8304e-05	0		1077	2.00938e-05	0
1078	2.1365e-05	0		1078	1.92508e-05	0		1078	2.04526e-05	0
1079	1.97464e-05	0		1079	1.76728e-05	0		1079	1.75821e-05	0
1080	1.65093e-05	0		1080	1.4517e-05	0		1080	1.43527e-05	0
1081	2.55733e-05	0		1081	2.52469e-05	0		1081	2.43996e-05	0
1082	2.55733e-05	0		1082	2.52469e-05	0		1082	2.43996e-05	0
1083	2.55733e-05	0		1083	2.52469e-05	0		1083	2.43996e-05	0
1084	2.55733e-05	0		1084	2.49313e-05	0		1084	2.43996e-05	0
1085	2.49258e-05	0		1085	2.49313e-05	0		1085	2.40408e-05	0
1086	2.49258e-05	0		1086	2.49313e-05	0		1086	2.40408e-05	0
1087	2.49258e-05	0		1087	2.49313e-05	0		1087	2.40408e-05	0
1088	2.26598e-05	0		1088	2.3669e-05	0		1088	2.22467e-05	0
1089	2.33073e-05	0		1089	2.39846e-05	0		1089	2.33232e-05	0
1090	2.33073e-05	0		1090	2.33534e-05	0		1090	2.26055e-05	0
1091	2.00701e-05	0		1091	1.95664e-05	0		1091	2.15291e-05	0
1092	4.20826e-05	0		1092	3.59769e-05	0		1092	4.80816e-05	0
1093	4.273e-05	0		1093	3.59769e-05	0		1093	4.84404e-05	0
1094	4.53197e-05	0		1094	3.69236e-05	0		1094	5.02345e-05	0
1095	4.56434e-05	0		1095	3.59769e-05	0		1095	4.95169e-05	0
1096	4.79094e-05	0		1096	4.13418e-05	0		1096	5.95637e-05	0
1097	4.85568e-05	0		1097	4.1973e-05	0		1097	6.0999e-05	0
1098	4.85568e-05	0		1098	4.16574e-05	0		1098	6.06402e-05	0
1099	4.85568e-05	0		1099	4.16574e-05	0		1099	6.06402e-05	0
1100	4.273e-05	0		1100	3.09275e-05	0		1100	5.05933e-05	0
1101	4.46723e-05	0		1101	3.18742e-05	0		1101	5.13109e-05	0
1102	4.4996e-05	0		1102	3.18742e-05	0		1102	5.13109e-05	0
1103	4.4996e-05	0		1103	3.18742e-05	0		1103	5.13109e-05	0
1104	4.4996e-05	0		1104	3.18742e-05	0		1104	5.13109e-05	0
1105	4.4996e-05	0		1105	3.18742e-05	0		1105	5.13109e-05	0
1106	4.43486e-05	0		1106	3.15586e-05	0		1106	5.09521e-05	0
1107	4.43486e-05	0		1107	3.15586e-05	0		1107	5.09521e-05	0
1108	4.40248e-05	0		1108	3.15586e-05	0		1108	5.09521e-05	0
1109	4.37011e-05	0		1109	3.15586e-05	0		1109	5.09521e-05	0
1110	4.33774e-05	0		1110	3.15586e-05	0		1110	5.09521e-05	0
1111	2.39547e-05	0		1111	1.54637e-05	0		1111	2.90642e-05	0
1112	2.49258e-05	0		1112	1.67261e-05	0		1112	2.90642e-05	0
1113	2.46021e-05	0		1113	1.64105e-05	0		1113	2.90642e-05	0
1114	2.42784e-05	0		1114	1.57793e-05	0		1114	2.83466e-05	0
1115	2.1365e-05	0		1115	1.4517e-05	0		1115	2.72702e-05	0
1116	5.82682e-06	0		1116	2.84028e-06	0		1116	1.43527e-06	0
1117	6.79795e-06	0		1117	3.78704e-06	0		1117	2.87054e-06	0
1118	6.47424e-06	0		1118	4.7338e-06	0		1118	3.22936e-06	0
1119	6.79795e-06	0		1119	5.36497e-06	0		1119	3.947e-06	0
1120	6.79795e-06	0		1120	5.36497e-06	0		1120	3.947e-06	0
1121	6.79795e-06	0		1121	5.36497e-06	0		1121	3.58818e-06	0
1122	5.50311e-06	0		1122	4.7338e-06	0		1122	3.58818e-06	0
1123	6.79795e-06	0		1123	5.36497e-06	0		1123	4.66463e-06	0
1124	7.44538e-06	0		1124	5.36497e-06	0		1124	4.66463e-06	0
1125	7.44538e-06	0		1125	5.36497e-06	0		1125	4.66463e-06	0
1126	7.44538e-06	0		1126	5.36497e-06	0		1126	4.66463e-06	0
1127	7.44538e-06	0		1127	5.36497e-06	0		1127	4.66463e-06	0
1128	7.12167e-06	0		1128	5.36497e-06	0		1128	4.66463e-06	0
1129	7.44538e-06	0		1129	5.36497e-06	0		1129	4.66463e-06	0
1130	7.44538e-06	0		1130	5.36497e-06	0		1130	4.66463e-06	0
1131	7.44538e-06	0		1131	5.36497e-06	0		1131	4.66463e-06	0
1132	7.44538e-06	0		1132	5.68056e-06	0		1132	4.66463e-06	0
1133	5.82682e-06	0		1133	4.10262e-06	0		1133	3.947e-06	0
1134	6.15053e-06	0		1134	4.10262e-06	0		1134	3.947e-06	0
1135	6.15053e-06	0		1135	3.78704e-06	0		1135	3.947e-06	0
1136	6.15053e-06	0		1136	3.78704e-06	0		1136	3.947e-06	0
1137	6.47424e-06	0		1137	3.78704e-06	0		1137	3.947e-06	0
1138	5.82682e-06	0		1138	2.52469e-06	0		1138	2.87054e-06	0
1139	6.15053e-06	0		1139	2.84028e-06	0		1139	2.87054e-06	0
1140	6.15053e-06	0		1140	2.84028e-06	0		1140	2.87054e-06	0
1141	6.15053e-06	0		1141	2.84028e-06	0		1141	2.87054e-06	0
1142	4.53197e-06	0		1142	1.89352e-06	0		1142	1.79409e-06	0
1143	4.53197e-06	0		1143	1.89352e-06	0		1143	1.79409e-06	0
1144	4.53197e-06	0		1144	1.89352e-06	0		1144	1.79409e-06	0
1145	3.23712e-06	0		1145	1.57793e-06	0		1145	1.07645e-06	0
1146	3.23712e-06	0		1146	1.57793e-06	0		1146	1.07645e-06	0
1147	3.23712e-06	0		1147	1.57793e-06	0		1147	1.07645e-06	0
1148	3.23712e-06	0		1148	1.57793e-06	0		1148	1.07645e-06	0
1149	3.23712e-06	0		1149	1.57793e-06	0		1149	1.07645e-06	0
1150	3.56083e-06	0		1150	1.57793e-06	0		1150	1.07645e-06	0
1151	3.56083e-06	0		1151	1.57793e-06	0		1151	7.17636e-07	0
1152	2.5897e-06	0		1152	1.26235e-06	0		1152	7.17636e-07	0
1153	2.5897e-06	0		1153	1.26235e-06	0		1153	7.17636e-07	0
1154	2.26598e-06	0		1154	1.26235e-06	0		1154	7.17636e-07	0
1155	2.5897e-06	0		1155	1.26235e-06	0		1155	7.17636e-07	0
1156	2.5897e-06	0		1156	1.26235e-06	0		1156	7.17636e-07	0
1157	2.5897e-06	0		1157	1.26235e-06	0		1157	7.17636e-07	0
1158	2.5897e-06	0		1158	1.26235e-06	0		1158	7.17636e-07	0
1159	2.5897e-06	0		1159	1.26235e-06	0		1159	7.17636e-07	0
1160	2.5897e-06	0		1160	1.26235e-06	0		1160	7.17636e-07	0
1161	2.26598e-06	0		1161	3.15586e-07	0		1161	7.17636e-07	0
1162	2.5897e-06	0		1162	3.15586e-07	0		1162	3.58818e-07	0
1163	2.5897e-06	0		1163	3.15586e-07	0		1163	1.07645e-06	0
1164	2.26598e-06	0		1164	0	0		1164	1.07645e-06	0
1165	2.91341e-06	0		1165	6.31173e-07	0		1165	1.07645e-06	0
1166	2.91341e-06	0		1166	6.31173e-07	0		1166	1.07645e-06	0
1167	2.91341e-06	0		1167	6.31173e-07	0		1167	1.07645e-06	0
1168	2.26598e-06	0		1168	6.31173e-07	0		1168	1.07645e-06	0
1169	2.26598e-06	0		1169	9.46759e-07	0		1169	1.07645e-06	0
1170	2.26598e-06	0		1170	9.46759e-07	0		1170	1.07645e-06	0
1171	2.5897e-06	0		1171	1.26235e-06	0		1171	1.07645e-06	0
1172	2.5897e-06	0		1172	1.26235e-06	0		1172	1.07645e-06	0
1173	2.5897e-06	0		1173	1.26235e-06	0		1173	1.07645e-06	0
1174	2.5897e-06	0		1174	1.26235e-06	0		1174	1.43527e-06	0
1175	2.5897e-06	0		1175	1.26235e-06	0		1175	1.43527e-06	0
1176	2.26598e-06	0		1176	1.26235e-06	0		1176	1.43527e-06	0
1177	2.26598e-06	0		1177	1.26235e-06	0		1177	1.43527e-06	0
1178	2.26598e-06	0		1178	1.57793e-06	0		1178	1.43527e-06	0
1179	2.26598e-06	0		1179	1.57793e-06	0		1179	1.43527e-06	0
1180	2.26598e-06	0		1180	1.57793e-06	0		1180	1.43527e-06	0
1181	2.26598e-06	0		1181	1.57793e-06	0		1181	1.43527e-06	0
1182	1.94227e-06	0		1182	1.57793e-06	0		1182	1.43527e-06	0
1183	1.61856e-06	0		1183	1.57793e-06	0		1183	7.17636e-07	0
1184	1.61856e-06	0		1184	1.89352e-06	0		1184	2.51172e-06	0
1185	1.61856e-06	0		1185	1.89352e-06	0		1185	2.15291e-06	0
1186	1.94227e-06	0		1186	1.89352e-06	0		1186	2.15291e-06	0
1187	2.91341e-06	0		1187	2.20911e-06	0		1187	2.87054e-06	0
1188	2.91341e-06	0		1188	1.89352e-06	0		1188	2.87054e-06	0
1189	8.0928e-06	0		1189	8.52083e-06	0		1189	1.00469e-05	0
1190	6.79795e-06	0		1190	8.52083e-06	0		1190	1.04057e-05	0
1191	1.42433e-05	0		1191	1.70417e-05	0		1191	2.18879e-05	0
1192	1.4567e-05	0		1192	1.70417e-05	0		1192	2.18879e-05	0
1193	1.4567e-05	0		1193	1.67261e-05	0		1193	2.15291e-05	0
1194	1.4567e-05	0		1194	1.70417e-05	0		1194	2.15291e-05	0
1195	1.4567e-05	0		1195	1.70417e-05	0		1195	2.15291e-05	0
1196	1.61856e-05	0		1196	1.8304e-05	0		1196	2.26055e-05	0
1197	1.65093e-05	0		1197	1.8304e-05	0		1197	2.26055e-05	0
1198	1.65093e-05	0		1198	1.8304e-05	0		1198	2.29643e-05	0
1199	1.65093e-05	0		1199	1.8304e-05	0		1199	2.29643e-05	0
1200	1.65093e-05	0		1200	1.8304e-05	0		1200	2.29643e-05	0
1201	1.65093e-05	0		1201	1.8304e-05	0		1201	2.29643e-05	0
1202	1.65093e-05	0		1202	1.8304e-05	0		1202	2.29643e-05	0
1203	1.71567e-05	0		1203	1.79884e-05	0		1203	2.29643e-05	0
1204	1.71567e-05	0		1204	1.79884e-05	0		1204	2.26055e-05	0
1205	1.71567e-05	0		1205	1.79884e-05	0		1205	2.26055e-05	0
1206	1.71567e-05	0		1206	1.79884e-05	0		1206	2.22467e-05	0
1207	1.71567e-05	0		1207	1.79884e-05	0		1207	2.22467e-05	0
1208	1.71567e-05	0		1208	1.79884e-05	0		1208	2.22467e-05	0
1209	1.61856e-05	0		1209	1.76728e-05	0		1209	2.22467e-05	0
1210	4.20826e-06	0		1210	2.84028e-06	0		1210	1.79409e-06	0
1211	4.20826e-06	0		1211	2.84028e-06	0		1211	2.15291e-06	0
1212	4.20826e-06	0		1212	2.84028e-06	0		1212	2.15291e-06	0
1213	3.56083e-06	0		1213	2.84028e-06	0		1213	2.15291e-06	0
1214	3.56083e-06	0		1214	2.20911e-06	0		1214	2.15291e-06	0
1215	3.56083e-06	0		1215	2.52469e-06	0		1215	2.15291e-06	0
1216	3.56083e-06	0		1216	2.52469e-06	0		1216	2.15291e-06	0
1217	1.94227e-06	0		1217	1.26235e-06	0		1217	1.43527e-06	0
1218	1.94227e-06	0		1218	1.26235e-06	0		1218	1.43527e-06	0
1219	1.29485e-06	0		1219	9.46759e-07	0		1219	7.17636e-07	0
1220	1.29485e-06	0		1220	9.46759e-07	0		1220	1.79409e-06	0
1221	1.29485e-06	0		1221	9.46759e-07	0		1221	1.79409e-06	0
1222	6.47424e-07	0		1222	6.31173e-07	0		1222	1.43527e-06	0
1223	1.29485e-06	0		1223	9.46759e-07	0		1223	2.15291e-06	0
1224	1.29485e-06	0		1224	9.46759e-07	0		1224	2.15291e-06	0
1225	1.29485e-06	0		1225	9.46759e-07	0		1225	2.15291e-06	0
1226	9.71136e-07	0		1226	9.46759e-07	0		1226	2.15291e-06	0
1227	9.71136e-07	0		1227	9.46759e-07	0		1227	2.15291e-06	0
1228	9.71136e-07	0		1228	9.46759e-07	0		1228	2.15291e-06	0
1229	9.71136e-07	0		1229	9.46759e-07	0		1229	2.15291e-06	0
1230	1.29485e-06	0		1230	9.46759e-07	0		1230	2.15291e-06	0
1231	1.29485e-06	0		1231	9.46759e-07	0		1231	2.15291e-06	0
1232	1.29485e-06	0		1232	9.46759e-07	0		1232	2.15291e-06	0
1233	1.29485e-06	0		1233	1.26235e-06	0		1233	2.15291e-06	0
1234	1.29485e-06	0		1234	1.26235e-06	0		1234	2.15291e-06	0
1235	1.29485e-06	0		1235	1.26235e-06	0		1235	2.15291e-06	0
1236	9.71136e-07	0		1236	1.26235e-06	0		1236	1.79409e-06	0
1237	4.20826e-06	0		1237	5.99614e-06	0		1237	5.74108e-06	0
1238	4.20826e-06	0		1238	5.99614e-06	0		1238	5.74108e-06	0
1239	4.20826e-06	0		1239	5.99614e-06	0		1239	5.74108e-06	0
1240	4.20826e-06	0		1240	5.99614e-06	0		1240	5.74108e-06	0
1241	4.20826e-06	0		1241	5.99614e-06	0		1241	5.74108e-06	0
1242	4.20826e-06	0		1242	5.99614e-06	0		1242	6.81754e-06	0
1243	3.88454e-06	0		1243	5.68056e-06	0		1243	7.17636e-06	0
1244	3.56083e-06	0		1244	5.04938e-06	0		1244	7.17636e-06	0
1245	4.85568e-06	0		1245	6.31173e-06	0		1245	7.89399e-06	0
1246	4.85568e-06	0		1246	6.31173e-06	0		1246	7.89399e-06	0
1247	5.17939e-06	0		1247	6.31173e-06	0		1247	8.25281e-06	0
1248	5.17939e-06	0		1248	6.31173e-06	0		1248	8.25281e-06	0
1249	5.17939e-06	0		1249	6.31173e-06	0		1249	8.25281e-06	0
1250	5.17939e-06	0		1250	6.31173e-06	0		1250	7.53517e-06	0
1251	6.47424e-06	0		1251	6.9429e-06	0		1251	8.25281e-06	0
1252	6.47424e-06	0		1252	6.9429e-06	0		1252	7.89399e-06	0
1253	7.12167e-06	0		1253	7.25849e-06	0		1253	8.61163e-06	0
1254	7.12167e-06	0		1254	7.25849e-06	0		1254	8.61163e-06	0
1255	7.12167e-06	0		1255	7.25849e-06	0		1255	8.61163e-06	0
1256	4.85568e-06	0		1256	4.10262e-06	0		1256	6.0999e-06	0
1257	3.98166e-05	0		1257	4.32353e-05	0		1257	4.48522e-05	0
1258	4.33774e-05	0		1258	4.7338e-05	0		1258	4.87992e-05	0
1259	4.37011e-05	0		1259	4.82847e-05	0		1259	4.95169e-05	0
1260	4.43486e-05	0		1260	4.82847e-05	0		1260	5.02345e-05	0
1261	4.46723e-05	0		1261	4.86003e-05	0		1261	5.05933e-05	0
1262	4.46723e-05	0		1262	4.95471e-05	0		1262	4.9158e-05	0
1263	4.56434e-05	0		1263	5.08094e-05	0		1263	5.02345e-05	0
1264	4.56434e-05	0		1264	5.08094e-05	0		1264	5.05933e-05	0
1265	4.56434e-05	0		1265	5.01782e-05	0		1265	5.02345e-05	0
1266	5.04991e-05	0		1266	5.61744e-05	0		1266	5.52579e-05	0
1267	5.14702e-05	0		1267	5.61744e-05	0		1267	5.52579e-05	0
1268	5.14702e-05	0		1268	5.649e-05	0		1268	5.52579e-05	0
1269	5.14702e-05	0		1269	5.649e-05	0		1269	5.52579e-05	0
1270	5.14702e-05	0		1270	5.649e-05	0		1270	5.52579e-05	0
1271	5.14702e-05	0		1271	5.649e-05	0		1271	5.52579e-05	0
1272	5.14702e-05	0		1272	5.649e-05	0		1272	5.52579e-05	0
1273	5.08228e-05	0		1273	5.649e-05	0		1273	5.52579e-05	0
1274	5.08228e-05	0		1274	5.61744e-05	0		1274	5.52579e-05	0
1275	5.08228e-05	0		1275	5.61744e-05	0		1275	5.48991e-05	0
1276	5.01754e-05	0		1276	5.52276e-05	0		1276	5.34638e-05	0
1277	3.94929e-05	0		1277	4.03951e-05	0		1277	3.91111e-05	0
1278	3.39898e-05	0		1278	3.78704e-05	0		1278	3.40877e-05	0
1279	3.01052e-05	0		1279	3.37677e-05	0		1279	2.87054e-05	0
1280	1.78042e-05	0		1280	2.24066e-05	0		1280	1.5788e-05	0
1281	7.76909e-06	0		1281	9.15201e-06	0		1281	7.53517e-06	0
1282	9.06394e-06	0		1282	9.15201e-06	0		1282	7.89399e-06	0
1283	9.06394e-06	0		1283	9.15201e-06	0		1283	7.89399e-06	0
1284	8.74023e-06	0		1284	9.15201e-06	0		1284	7.53517e-06	0
1285	7.76909e-06	0		1285	7.88966e-06	0		1285	7.17636e-06	0
1286	3.56083e-06	0		1286	4.41821e-06	0		1286	3.58818e-06	0
1287	4.85568e-06	0		1287	4.7338e-06	0		1287	5.74108e-06	0
1288	4.53197e-06	0		1288	4.7338e-06	0		1288	5.74108e-06	0
1289	4.53197e-06	0		1289	4.41821e-06	0		1289	5.74108e-06	0
1290	4.53197e-06	0		1290	4.41821e-06	0		1290	5.74108e-06	0
1291	4.53197e-06	0		1291	4.41821e-06	0		1291	5.74108e-06	0
1292	2.91341e-06	0		1292	1.26235e-06	0		1292	2.87054e-06	0
1293	3.23712e-06	0		1293	1.57793e-06	0		1293	3.58818e-06	0
1294	3.23712e-06	0		1294	1.57793e-06	0		1294	3.58818e-06	0
1295	3.23712e-06	0		1295	1.26235e-06	0		1295	3.22936e-06	0
1296	3.56083e-06	0		1296	1.26235e-06	0		1296	3.22936e-06	0
1297	3.56083e-06	0		1297	1.26235e-06	0		1297	3.22936e-06	0
1298	3.56083e-06	0		1298	1.26235e-06	0		1298	3.22936e-06	0
1299	3.56083e-06	0		1299	9.46759e-07	0		1299	3.22936e-06	0
1300	3.88454e-06	0		1300	9.46759e-07	0		1300	3.947e-06	0
1301	3.56083e-06	0		1301	9.46759e-07	0		1301	3.947e-06	0
1302	3.56083e-06	0		1302	9.46759e-07	0		1302	3.947e-06	0
1303	3.56083e-06	0		1303	9.46759e-07	0		1303	3.947e-06	0
1304	3.56083e-06	0		1304	9.46759e-07	0		1304	3.947e-06	0
1305	3.23712e-06	0		1305	9.46759e-07	0		1305	3.947e-06	0
1306	1.94227e-06	0		1306	6.31173e-07	0		1306	2.87054e-06	0
1307	1.61856e-06	0		1307	6.31173e-07	0		1307	2.51172e-06	0
1308	1.94227e-06	0		1308	1.26235e-06	0		1308	3.58818e-06	0
1309	1.94227e-06	0		1309	1.26235e-06	0		1309	3.58818e-06	0
1310	1.61856e-06	0		1310	9.46759e-07	0		1310	2.51172e-06	0
1311	3.56083e-06	0		1311	1.89352e-06	0		1311	4.30581e-06	0
1312	3.56083e-06	0		1312	1.89352e-06	0		1312	4.30581e-06	0
1313	3.23712e-06	0		1313	1.89352e-06	0		1313	4.30581e-06	0
1314	4.53197e-06	0		1314	2.84028e-06	0		1314	5.38227e-06	0
1315	4.53197e-06	0		1315	3.15586e-06	0		1315	5.38227e-06	0
1316	4.53197e-06	0		1316	3.15586e-06	0		1316	5.02345e-06	0
1317	1.26248e-05	0		1317	9.78318e-06	0		1317	9.32926e-06	0
1318	1.32722e-05	0		1318	9.78318e-06	0		1318	9.68808e-06	0
1319	1.35959e-05	0		1319	9.78318e-06	0		1319	9.68808e-06	0
1320	1.35959e-05	0		1320	9.78318e-06	0		1320	9.68808e-06	0
1321	1.35959e-05	0		1321	9.78318e-06	0		1321	9.68808e-06	0
1322	1.35959e-05	0		1322	9.78318e-06	0		1322	9.68808e-06	0
1323	1.35959e-05	0		1323	9.78318e-06	0		1323	9.68808e-06	0
1324	1.35959e-05	0		1324	9.46759e-06	0		1324	9.68808e-06	0
1325	1.35959e-05	0		1325	9.46759e-06	0		1325	9.32926e-06	0
1326	1.35959e-05	0		1326	9.46759e-06	0		1326	9.32926e-06	0
1327	1.35959e-05	0		1327	9.46759e-06	0		1327	9.32926e-06	0
1328	1.35959e-05	0		1328	9.46759e-06	0		1328	8.97044e-06	0
1329	1.35959e-05	0		1329	9.46759e-06	0		1329	8.97044e-06	0
1330	1.35959e-05	0		1330	9.46759e-06	0		1330	8.25281e-06	0
1331	1.23011e-05	0		1331	8.83642e-06	0		1331	7.53517e-06	0
1332	1.23011e-05	0		1332	8.83642e-06	0		1332	7.53517e-06	0
1333	1.03588e-05	0		1333	8.20525e-06	0		1333	6.81754e-06	0
1334	1.03588e-05	0		1334	8.52083e-06	0		1334	6.45872e-06	0
1335	1.03588e-05	0		1335	8.52083e-06	0		1335	6.0999e-06	0
1336	1.03588e-05	0		1336	8.52083e-06	0		1336	6.0999e-06	0
1337	9.71136e-06	0		1337	8.52083e-06	0		1337	5.74108e-06	0
1338	9.71136e-06	0		1338	7.88966e-06	0		1338	4.66463e-06	0
1339	9.38765e-06	0		1339	6.9429e-06	0		1339	3.22936e-06	0
1340	6.79795e-06	0		1340	4.41821e-06	0		1340	2.87054e-06	0
1341	8.0928e-06	0		1341	4.7338e-06	0		1341	3.58818e-06	0
1342	8.0928e-06	0		1342	4.7338e-06	0		1342	3.58818e-06	0
1343	7.76909e-06	0		1343	4.7338e-06	0		1343	3.58818e-06	0
1344	5.82682e-06	0		1344	3.78704e-06	0		1344	2.87054e-06	0
1345	6.47424e-06	0		1345	3.78704e-06	0		1345	3.22936e-06	0
1346	5.82682e-06	0		1346	3.15586e-06	0		1346	2.87054e-06	0
1347	3.56083e-06	0		1347	1.89352e-06	0		1347	1.07645e-06	0
1348	5.17939e-06	0		1348	3.15586e-06	0		1348	3.947e-06	0
1349	5.17939e-06	0		1349	2.84028e-06	0		1349	3.947e-06	0
1350	5.82682e-06	0		1350	2.84028e-06	0		1350	6.0999e-06	0
1351	5.82682e-06	0		1351	2.52469e-06	0		1351	6.0999e-06	0
1352	5.50311e-06	0		1352	2.20911e-06	0		1352	6.0999e-06	0
1353	5.50311e-06	0		1353	2.84028e-06	0		1353	6.0999e-06	0
1354	5.50311e-06	0		1354	2.84028e-06	0		1354	6.0999e-06	0
1355	5.50311e-06	0		1355	2.84028e-06	0		1355	6.0999e-06	0
1356	5.17939e-06	0		1356	2.52469e-06	0		1356	6.0999e-06	0
1357	5.82682e-06	0		1357	2.84028e-06	0		1357	6.81754e-06	0
1358	5.82682e-06	0		1358	2.84028e-06	0		1358	6.81754e-06	0
1359	7.76909e-06	0		1359	4.7338e-06	0		1359	7.89399e-06	0
1360	7.76909e-06	0		1360	4.7338e-06	0		1360	7.89399e-06	0
1361	7.76909e-06	0		1361	4.7338e-06	0		1361	7.89399e-06	0
1362	7.76909e-06	0		1362	4.7338e-06	0		1362	7.89399e-06	0
1363	8.0928e-06	0		1363	4.7338e-06	0		1363	7.89399e-06	0
1364	8.0928e-06	0		1364	4.7338e-06	0		1364	7.89399e-06	0
1365	8.0928e-06	0		1365	4.7338e-06	0		1365	7.89399e-06	0
1366	8.0928e-06	0		1366	4.7338e-06	0		1366	7.89399e-06	0
1367	7.76909e-06	0		1367	4.7338e-06	0		1367	7.89399e-06	0
1368	7.44538e-06	0		1368	4.10262e-06	0		1368	7.53517e-06	0
1369	4.20826e-06	0		1369	2.84028e-06	0		1369	3.22936e-06	0
1370	4.85568e-06	0		1370	2.84028e-06	0		1370	3.58818e-06	0
1371	4.85568e-06	0		1371	2.84028e-06	0		1371	3.22936e-06	0
1372	4.85568e-06	0		1372	2.84028e-06	0		1372	2.51172e-06	0
1373	6.15053e-06	0		1373	4.10262e-06	0		1373	2.87054e-06	0
1374	6.15053e-06	0		1374	4.10262e-06	0		1374	2.87054e-06	0
1375	6.15053e-06	0		1375	4.10262e-06	0		1375	2.87054e-06	0
1376	5.50311e-06	0		1376	4.10262e-06	0		1376	2.15291e-06	0
1377	6.15053e-06	0		1377	4.7338e-06	0		1377	2.51172e-06	0
1378	6.15053e-06	0		1378	4.7338e-06	0		1378	2.51172e-06	0
1379	5.50311e-06	0		1379	4.41821e-06	0		1379	2.51172e-06	0
1380	4.53197e-06	0		1380	3.47145e-06	0		1380	1.43527e-06	0
1381	5.50311e-06	0		1381	3.78704e-06	0		1381	1.79409e-06	0
1382	5.50311e-06	0		1382	3.78704e-06	0		1382	1.79409e-06	0
1383	5.50311e-06	0		1383	3.78704e-06	0		1383	1.79409e-06	0
1384	4.53197e-06	0		1384	3.47145e-06	0		1384	1.43527e-06	0
1385	5.82682e-06	0		1385	5.36497e-06	0		1385	2.87054e-06	0
1386	5.82682e-06	0		1386	5.68056e-06	0		1386	2.87054e-06	0
1387	5.82682e-06	0		1387	5.68056e-06	0		1387	2.87054e-06	0
1388	5.17939e-06	0		1388	5.68056e-06	0		1388	2.87054e-06	0
1389	6.47424e-06	0		1389	5.68056e-06	0		1389	2.87054e-06	0
1390	6.15053e-06	0		1390	5.99614e-06	0		1390	2.51172e-06	0
1391	6.15053e-06	0		1391	5.68056e-06	0		1391	2.51172e-06	0
1392	1.71567e-05	0		1392	1.35702e-05	0		1392	1.14822e-05	0
1393	1.74805e-05	0		1393	1.35702e-05	0		1393	1.1841e-05	0
1394	1.74805e-05	0		1394	1.35702e-05	0		1394	1.1841e-05	0
1395	1.74805e-05	0		1395	1.35702e-05	0		1395	1.1841e-05	0
1396	1.74805e-05	0		1396	1.32546e-05	0		1396	1.1841e-05	0
1397	1.74805e-05	0		1397	1.32546e-05	0		1397	1.1841e-05	0
1398	1.74805e-05	0		1398	1.32546e-05	0		1398	1.1841e-05	0
1399	1.74805e-05	0		1399	1.32546e-05	0		1399	1.1841e-05	0
1400	1.71567e-05	0		1400	1.26235e-05	0		1400	1.1841e-05	0
1401	1.61856e-05	0		1401	1.26235e-05	0		1401	1.1841e-05	0
1402	1.81279e-05	0		1402	1.32546e-05	0		1402	1.21998e-05	0
1403	1.81279e-05	0		1403	1.32546e-05	0		1403	1.21998e-05	0
1404	1.78042e-05	0		1404	1.35702e-05	0		1404	1.21998e-05	0
1405	2.62207e-05	0		1405	1.89352e-05	0		1405	1.93762e-05	0
1406	2.97815e-05	0		1406	1.95664e-05	0		1406	2.22467e-05	0
1407	3.01052e-05	0		1407	1.95664e-05	0		1407	2.18879e-05	0
1408	4.30537e-05	0		1408	2.96651e-05	0		1408	3.33701e-05	0
1409	4.37011e-05	0		1409	3.06119e-05	0		1409	3.37289e-05	0
1410	4.40248e-05	0		1410	3.06119e-05	0		1410	3.37289e-05	0
1411	4.40248e-05	0		1411	3.06119e-05	0		1411	3.37289e-05	0
1412	4.40248e-05	0		1412	3.06119e-05	0		1412	3.33701e-05	0
1413	4.40248e-05	0		1413	3.06119e-05	0		1413	3.33701e-05	0
1414	4.40248e-05	0		1414	3.06119e-05	0		1414	3.33701e-05	0
1415	4.20826e-05	0		1415	2.93495e-05	0		1415	3.1576e-05	0
1416	4.11114e-05	0		1416	2.9034e-05	0		1416	3.04995e-05	0
1417	4.11114e-05	0		1417	2.9034e-05	0		1417	3.08583e-05	0
1418	3.75506e-05	0		1418	2.55625e-05	0		1418	3.01407e-05	0
1419	4.273e-05	0		1419	2.9034e-05	0		1419	3.44465e-05	0
1420	4.273e-05	0		1420	2.87184e-05	0		1420	3.44465e-05	0
1421	4.24063e-05	0		1421	2.87184e-05	0		1421	3.48053e-05	0
1422	4.24063e-05	0		1422	2.87184e-05	0		1422	3.51641e-05	0
1423	3.78743e-05	0		1423	2.58781e-05	0		1423	3.30112e-05	0
1424	3.85217e-05	0		1424	2.68248e-05	0		1424	3.37289e-05	0
1425	3.85217e-05	0		1425	2.65093e-05	0		1425	3.40877e-05	0
1426	3.85217e-05	0		1426	2.65093e-05	0		1426	3.40877e-05	0
1427	3.69032e-05	0		1427	2.55625e-05	0		1427	3.37289e-05	0
1428	2.07176e-05	0		1428	1.70417e-05	0		1428	1.86585e-05	0
1429	2.42784e-05	0		1429	1.86196e-05	0		1429	2.43996e-05	0
1430	2.42784e-05	0		1430	1.89352e-05	0		1430	2.51172e-05	0
1431	2.42784e-05	0		1431	1.89352e-05	0		1431	2.51172e-05	0
1432	2.3631e-05	0		1432	1.89352e-05	0		1432	2.51172e-05	0
1433	2.1365e-05	0		1433	1.8304e-05	0		1433	2.40408e-05	0
1434	2.10413e-05	0		1434	1.86196e-05	0		1434	2.40408e-05	0
1435	1.58619e-05	0		1435	1.10455e-05	0		1435	1.82997e-05	0
1436	1.74805e-05	0		1436	1.10455e-05	0		1436	2.08114e-05	0
1437	1.74805e-05	0		1437	1.10455e-05	0		1437	2.08114e-05	0
1438	1.48908e-05	0		1438	8.20525e-06	0		1438	1.9735e-05	0
1439	1.23011e-05	0		1439	6.62732e-06	0		1439	1.68644e-05	0
1440	1.4567e-05	0		1440	6.9429e-06	0		1440	1.82997e-05	0
1441	1.48908e-05	0		1441	6.9429e-06	0		1441	1.82997e-05	0
1442	1.39196e-05	0		1442	6.31173e-06	0		1442	1.82997e-05	0
1443	1.42433e-05	0		1443	6.31173e-06	0		1443	1.86585e-05	0
1444	1.32722e-05	0		1444	5.04938e-06	0		1444	1.54292e-05	0
1445	1.4567e-05	0		1445	5.36497e-06	0		1445	1.5788e-05	0
1446	1.4567e-05	0		1446	5.04938e-06	0		1446	1.5788e-05	0
1447	1.4567e-05	0		1447	5.04938e-06	0		1447	1.54292e-05	0
1448	1.35959e-05	0		1448	5.04938e-06	0		1448	1.36351e-05	0
1449	1.97464e-05	0		1449	8.52083e-06	0		1449	1.5788e-05	0
1450	2.00701e-05	0		1450	8.52083e-06	0		1450	1.68644e-05	0
1451	2.00701e-05	0		1451	8.52083e-06	0		1451	1.65056e-05	0
1452	2.00701e-05	0		1452	7.88966e-06	0		1452	1.61468e-05	0
1453	1.65093e-05	0		1453	6.31173e-06	0		1453	1.07645e-05	0
1454	1.65093e-05	0		1454	6.62732e-06	0		1454	1.04057e-05	0
1455	1.23011e-05	0		1455	5.68056e-06	0		1455	6.81754e-06	0
1456	1.4567e-05	0		1456	6.9429e-06	0		1456	7.53517e-06	0
1457	1.52145e-05	0		1457	6.9429e-06	0		1457	7.53517e-06	0
1458	1.52145e-05	0		1458	7.25849e-06	0		1458	7.89399e-06	0
1459	1.65093e-05	0		1459	7.57407e-06	0		1459	8.97044e-06	0
1460	1.58619e-05	0		1460	8.20525e-06	0		1460	7.17636e-06	0
1461	1.87753e-05	0		1461	9.78318e-06	0		1461	8.25281e-06	0
1462	1.87753e-05	0		1462	9.78318e-06	0		1462	8.25281e-06	0
1463	1.87753e-05	0		1463	1.00988e-05	0		1463	8.61163e-06	0
1464	2.71918e-05	0		1464	1.67261e-05	0		1464	1.32763e-05	0
1465	2.75155e-05	0		1465	1.70417e-05	0		1465	1.32763e-05	0
1466	2.78392e-05	0		1466	1.70417e-05	0		1466	1.32763e-05	0
1467	2.78392e-05	0		1467	1.70417e-05	0		1467	1.36351e-05	0
1468	2.8163e-05	0		1468	1.73573e-05	0		1468	1.36351e-05	0
1469	3.65795e-05	0		1469	2.7456e-05	0		1469	2.29643e-05	0
1470	3.69032e-05	0		1470	2.7456e-05	0		1470	2.33232e-05	0
1471	3.85217e-05	0		1471	2.9034e-05	0		1471	2.54761e-05	0
1472	3.56083e-05	0		1472	2.7456e-05	0		1472	2.29643e-05	0
1473	4.85568e-05	0		1473	3.62924e-05	0		1473	3.5523e-05	0
1474	4.98517e-05	0		1474	3.75548e-05	0		1474	3.69582e-05	0
1475	4.98517e-05	0		1475	3.75548e-05	0		1475	3.69582e-05	0
1476	4.98517e-05	0		1476	3.75548e-05	0		1476	3.69582e-05	0
1477	5.01754e-05	0		1477	3.75548e-05	0		1477	3.7317e-05	0
1478	4.95279e-05	0		1478	3.75548e-05	0		1478	3.7317e-05	0
1479	4.95279e-05	0		1479	3.75548e-05	0		1479	3.7317e-05	0
1480	4.62908e-05	0		1480	3.75548e-05	0		1480	3.69582e-05	0
1481	4.46723e-05	0		1481	3.75548e-05	0		1481	3.5523e-05	0
1482	4.79094e-05	0		1482	4.29198e-05	0		1482	3.947e-05	0
1483	4.85568e-05	0		1483	4.32353e-05	0		1483	3.98288e-05	0
1484	4.85568e-05	0		1484	4.35509e-05	0		1484	3.98288e-05	0
1485	4.85568e-05	0		1485	4.35509e-05	0		1485	4.01876e-05	0
1486	4.85568e-05	0		1486	4.35509e-05	0		1486	4.01876e-05	0
1487	4.85568e-05	0		1487	4.35509e-05	0		1487	4.01876e-05	0
1488	4.69383e-05	0		1488	4.22886e-05	0		1488	4.01876e-05	0
1489	4.62908e-05	0		1489	4.10262e-05	0		1489	3.947e-05	0
1490	4.56434e-05	0		1490	4.03951e-05	0		1490	3.947e-05	0
1491	3.14001e-05	0		1491	2.49313e-05	0		1491	2.58349e-05	0
1492	3.10764e-05	0		1492	2.52469e-05	0		1492	2.51172e-05	0
1493	3.10764e-05	0		1493	2.46157e-05	0		1493	2.43996e-05	0
1494	1.10062e-05	0		1494	1.26235e-05	0		1494	9.68808e-06	0
1495	1.23011e-05	0		1495	1.23079e-05	0		1495	9.68808e-06	0
1496	1.23011e-05	0		1496	1.16767e-05	0		1496	8.61163e-06	0
1497	1.03588e-05	0		1497	1.13611e-05	0		1497	8.25281e-06	0
1498	1.06825e-05	0		1498	1.13611e-05	0		1498	8.25281e-06	0
1499	9.71136e-06	0		1499	9.78318e-06	0		1499	6.81754e-06	0
1500	1.03588e-05	0		1500	1.07299e-05	0		1500	8.97044e-06	0
1501	1.03588e-05	0		1501	1.07299e-05	0		1501	8.97044e-06	0
1502	1.03588e-05	0		1502	1.07299e-05	0		1502	8.97044e-06	0
1503	1.03588e-05	0		1503	1.07299e-05	0		1503	8.97044e-06	0
1504	1.03588e-05	0		1504	1.04144e-05	0		1504	8.97044e-06	0
1505	9.06394e-06	0		1505	7.88966e-06	0		1505	7.89399e-06	0
1506	4.53197e-06	0		1506	3.15586e-06	0		1506	3.22936e-06	0
1507	4.53197e-06	0		1507	3.15586e-06	0		1507	3.22936e-06	0
1508	4.20826e-06	0		1508	2.52469e-06	0		1508	2.87054e-06	0
1509	3.23712e-06	0		1509	2.20911e-06	0		1509	2.87054e-06	0
1510	4.53197e-06	0		1510	2.20911e-06	0		1510	3.58818e-06	0
1511	4.53197e-06	0		1511	2.20911e-06	0		1511	3.58818e-06	0
1512	4.53197e-06	0		1512	1.89352e-06	0		1512	3.22936e-06	0
1513	5.82682e-06	0		1513	1.89352e-06	0		1513	3.947e-06	0
1514	5.82682e-06	0		1514	1.89352e-06	0		1514	3.947e-06	0
1515	5.82682e-06	0		1515	1.89352e-06	0		1515	3.947e-06	0
1516	5.82682e-06	0		1516	1.89352e-06	0		1516	3.947e-06	0
1517	5.82682e-06	0		1517	1.89352e-06	0		1517	4.30581e-06	0
1518	5.17939e-06	0		1518	1.57793e-06	0		1518	4.30581e-06	0
1519	4.53197e-06	0		1519	9.46759e-07	0		1519	2.15291e-06	0
1520	5.50311e-06	0		1520	2.52469e-06	0		1520	2.87054e-06	0
1521	5.50311e-06	0		1521	2.52469e-06	0		1521	2.87054e-06	0
1522	5.50311e-06	0		1522	2.52469e-06	0		1522	2.87054e-06	0
1523	5.50311e-06	0		1523	2.52469e-06	0		1523	2.87054e-06	0
1524	5.50311e-06	0		1524	2.52469e-06	0		1524	2.87054e-06	0
1525	4.85568e-06	0		1525	1.89352e-06	0		1525	2.87054e-06	0
1526	4.85568e-06	0		1526	1.89352e-06	0		1526	3.22936e-06	0
1527	4.85568e-06	0		1527	1.89352e-06	0		1527	3.22936e-06	0
1528	4.85568e-06	0		1528	1.89352e-06	0		1528	3.22936e-06	0
1529	3.88454e-06	0		1529	1.89352e-06	0		1529	2.87054e-06	0
1530	3.88454e-06	0		1530	1.89352e-06	0		1530	2.87054e-06	0
1531	3.88454e-06	0		1531	1.89352e-06	0		1531	2.87054e-06	0
1532	3.56083e-06	0		1532	1.89352e-06	0		1532	2.87054e-06	0
1533	3.56083e-06	0		1533	1.89352e-06	0		1533	2.87054e-06	0
1534	2.26598e-06	0		1534	1.89352e-06	0		1534	2.51172e-06	0
1535	2.26598e-06	0		1535	1.89352e-06	0		1535	2.51172e-06	0
1536	2.26598e-06	0		1536	1.89352e-06	0		1536	2.51172e-06	0
1537	2.26598e-06	0		1537	1.89352e-06	0		1537	2.51172e-06	0
1538	1.94227e-06	0		1538	1.57793e-06	0		1538	2.15291e-06	0
1539	1.61856e-06	0		1539	1.57793e-06	0		1539	2.15291e-06	0
1540	1.61856e-06	0		1540	1.57793e-06	0		1540	2.15291e-06	0
1541	3.23712e-07	0		1541	6.31173e-07	0		1541	1.07645e-06	0
1542	0	0		1542	3.15586e-07	0		1542	1.07645e-06	0
1543	0	0		1543	3.15586e-07	0		1543	1.07645e-06	0
1544	0	0		1544	0	0		1544	1.07645e-06	0
1545	0	0		1545	0	0		1545	1.07645e-06	0
1546	3.23712e-07	0		1546	6.31173e-07	0		1546	1.79409e-06	0
1547	6.47424e-07	0		1547	9.46759e-07	0		1547	1.79409e-06	0
1548	6.47424e-07	0		1548	9.46759e-07	0		1548	1.79409e-06	0
1549	6.47424e-07	0		1549	9.46759e-07	0		1549	1.79409e-06	0
1550	6.47424e-07	0		1550	9.46759e-07	0		1550	1.43527e-06	0
1551	2.5897e-06	0		1551	3.15586e-06	0		1551	3.22936e-06	0
1552	2.5897e-06	0		1552	3.15586e-06	0		1552	3.22936e-06	0
1553	4.53197e-06	0		1553	5.04938e-06	0		1553	5.74108e-06	0
1554	4.53197e-06	0		1554	5.04938e-06	0		1554	5.74108e-06	0
1555	4.53197e-06	0		1555	5.04938e-06	0		1555	6.0999e-06	0
1556	4.53197e-06	0		1556	5.04938e-06	0		1556	6.0999e-06	0
1557	4.53197e-06	0		1557	5.04938e-06	0		1557	6.0999e-06	0
1558	4.53197e-06	0		1558	5.04938e-06	0		1558	6.0999e-06	0
1559	4.53197e-06	0		1559	5.04938e-06	0		1559	6.0999e-06	0
1560	4.85568e-06	0		1560	5.04938e-06	0		1560	6.0999e-06	0
1561	4.85568e-06	0		1561	5.04938e-06	0		1561	6.0999e-06	0
1562	4.85568e-06	0		1562	5.04938e-06	0		1562	6.45872e-06	0
1563	1.42433e-05	0		1563	1.60949e-05	0		1563	1.50703e-05	0
1564	1.42433e-05	0		1564	1.64105e-05	0		1564	1.50703e-05	0
1565	1.42433e-05	0		1565	1.64105e-05	0		1565	1.50703e-05	0
1566	1.42433e-05	0		1566	1.64105e-05	0		1566	1.50703e-05	0
1567	1.4567e-05	0		1567	1.64105e-05	0		1567	1.50703e-05	0
1568	1.4567e-05	0		1568	1.64105e-05	0		1568	1.50703e-05	0
1569	1.4567e-05	0		1569	1.60949e-05	0		1569	1.50703e-05	0
1570	1.4567e-05	0		1570	1.60949e-05	0		1570	1.50703e-05	0
1571	1.42433e-05	0		1571	1.54637e-05	0		1571	1.50703e-05	0
1572	1.29485e-05	0		1572	1.42014e-05	0		1572	1.32763e-05	0
1573	1.00351e-05	0		1573	1.16767e-05	0		1573	1.00469e-05	0
1574	1.03588e-05	0		1574	1.16767e-05	0		1574	1.07645e-05	0
1575	1.03588e-05	0		1575	1.13611e-05	0		1575	1.04057e-05	0
1576	1.9099e-05	0		1576	2.24066e-05	0		1576	2.08114e-05	0
1577	1.9099e-05	0		1577	2.30378e-05	0		1577	2.18879e-05	0
1578	1.97464e-05	0		1578	2.30378e-05	0		1578	2.26055e-05	0
1579	1.97464e-05	0		1579	2.30378e-05	0		1579	2.29643e-05	0
1580	1.97464e-05	0		1580	2.30378e-05	0		1580	2.29643e-05	0
1581	1.97464e-05	0		1581	2.30378e-05	0		1581	2.29643e-05	0
1582	1.58619e-05	0		1582	1.79884e-05	0		1582	1.68644e-05	0
1583	1.65093e-05	0		1583	1.8304e-05	0		1583	1.72233e-05	0
1584	1.65093e-05	0		1584	1.79884e-05	0		1584	1.72233e-05	0
1585	1.61856e-05	0		1585	1.79884e-05	0		1585	1.72233e-05	0
1586	1.10062e-05	0		1586	1.26235e-05	0		1586	1.50703e-05	0
1587	1.39196e-05	0		1587	1.4517e-05	0		1587	1.61468e-05	0
1588	1.42433e-05	0		1588	1.4517e-05	0		1588	1.61468e-05	0
1589	1.42433e-05	0		1589	1.4517e-05	0		1589	1.61468e-05	0
1590	1.42433e-05	0		1590	1.48326e-05	0		1590	1.5788e-05	0
1591	1.42433e-05	0		1591	1.48326e-05	0		1591	1.5788e-05	0
1592	1.42433e-05	0		1592	1.48326e-05	0		1592	1.5788e-05	0
1593	1.42433e-05	0		1593	1.51481e-05	0		1593	1.5788e-05	0
1594	1.42433e-05	0		1594	1.51481e-05	0		1594	1.5788e-05	0
1595	1.39196e-05	0		1595	1.48326e-05	0		1595	1.5788e-05	0
1596	1.39196e-05	0		1596	1.48326e-05	0		1596	1.50703e-05	0
1597	1.13299e-05	0		1597	1.23079e-05	0		1597	1.21998e-05	0
1598	4.85568e-06	0		1598	4.10262e-06	0		1598	3.22936e-06	0
1599	5.17939e-06	0		1599	4.41821e-06	0		1599	4.66463e-06	0
1600	5.17939e-06	0		1600	4.41821e-06	0		1600	4.66463e-06	0
1601	5.50311e-06	0		1601	4.41821e-06	0		1601	4.66463e-06	0
1602	4.85568e-06	0		1602	4.41821e-06	0		1602	4.30581e-06	0
1603	5.82682e-06	0		1603	5.04938e-06	0		1603	4.30581e-06	0
1604	5.82682e-06	0		1604	5.04938e-06	0		1604	4.30581e-06	0
1605	5.82682e-06	0		1605	5.04938e-06	0		1605	3.947e-06	0
1606	4.20826e-06	0		1606	3.78704e-06	0		1606	3.58818e-06	0
1607	2.26598e-06	0		1607	3.15586e-06	0		1607	3.22936e-06	0
1608	3.23712e-06	0		1608	3.47145e-06	0		1608	3.947e-06	0
1609	3.23712e-06	0		1609	3.47145e-06	0		1609	3.58818e-06	0
1610	2.91341e-06	0		1610	3.15586e-06	0		1610	3.58818e-06	0
1611	4.85568e-06	0		1611	3.78704e-06	0		1611	3.947e-06	0
1612	4.85568e-06	0		1612	3.78704e-06	0		1612	3.947e-06	0
1613	4.85568e-06	0		1613	3.78704e-06	0		1613	3.947e-06	0
1614	4.85568e-06	0		1614	3.78704e-06	0		1614	3.947e-06	0
1615	4.85568e-06	0		1615	3.78704e-06	0		1615	3.947e-06	0
1616	4.85568e-06	0		1616	3.78704e-06	0		1616	3.947e-06	0
1617	4.85568e-06	0		1617	3.78704e-06	0		1617	3.947e-06	0
1618	4.53197e-06	0		1618	3.78704e-06	0		1618	2.51172e-06	0
1619	4.53197e-06	0		1619	3.78704e-06	0		1619	2.51172e-06	0
1620	4.53197e-06	0		1620	3.47145e-06	0		1620	2.15291e-06	0
1621	5.17939e-06	0		1621	4.10262e-06	0		1621	3.22936e-06	0
1622	5.17939e-06	0		1622	4.10262e-06	0		1622	3.22936e-06	0
1623	5.17939e-06	0		1623	4.10262e-06	0		1623	3.22936e-06	0
1624	4.85568e-06	0		1624	4.10262e-06	0		1624	3.22936e-06	0
1625	5.82682e-06	0		1625	4.41821e-06	0		1625	3.22936e-06	0
1626	5.82682e-06	0		1626	3.15586e-06	0		1626	3.22936e-06	0
1627	6.47424e-06	0		1627	3.78704e-06	0		1627	3.22936e-06	0
1628	6.15053e-06	0		1628	3.78704e-06	0		1628	3.58818e-06	0
1629	5.50311e-06	0		1629	3.47145e-06	0		1629	3.58818e-06	0
1630	1.13299e-05	0		1630	1.32546e-05	0		1630	1.86585e-05	0
1631	1.23011e-05	0		1631	1.38858e-05	0		1631	1.90173e-05	0
1632	1.10062e-05	0		1632	1.35702e-05	0		1632	1.79409e-05	0
1633	1.23011e-05	0		1633	1.76728e-05	0		1633	2.15291e-05	0
1634	1.26248e-05	0		1634	1.76728e-05	0		1634	2.18879e-05	0
1635	1.23011e-05	0		1635	1.79884e-05	0		1635	2.18879e-05	0
1636	1.23011e-05	0		1636	1.79884e-05	0		1636	2.18879e-05	0
1637	1.23011e-05	0		1637	1.8304e-05	0		1637	2.22467e-05	0
1638	1.26248e-05	0		1638	1.8304e-05	0		1638	2.29643e-05	0
1639	1.26248e-05	0		1639	1.8304e-05	0		1639	2.29643e-05	0
1640	1.26248e-05	0		1640	1.86196e-05	0		1640	2.29643e-05	0
1641	1.16536e-05	0		1641	1.79884e-05	0		1641	2.26055e-05	0
1642	1.4567e-05	0		1642	1.98819e-05	0		1642	2.47584e-05	0
1643	1.61856e-05	0		1643	2.11443e-05	0		1643	2.58349e-05	0
1644	1.84516e-05	0		1644	2.24066e-05	0		1644	3.08583e-05	0
1645	1.84516e-05	0		1645	2.30378e-05	0		1645	3.08583e-05	0
1646	1.87753e-05	0		1646	2.30378e-05	0		1646	3.08583e-05	0
1647	1.87753e-05	0		1647	2.30378e-05	0		1647	3.08583e-05	0
1648	1.81279e-05	0		1648	2.30378e-05	0		1648	3.08583e-05	0
1649	7.76909e-05	0		1649	8.26836e-05	0		1649	0.000100469	0
1650	7.93095e-05	0		1650	8.42616e-05	0		1650	0.000101545	0
1651	7.93095e-05	0		1651	8.42616e-05	0		1651	0.000101904	0
1652	7.89857e-05	0		1652	8.3946e-05	0		1652	0.000101904	0
1653	7.89857e-05	0		1653	8.36304e-05	0		1653	0.000100828	0
1654	7.21878e-05	0		1654	7.16381e-05	0		1654	8.64751e-05	0
1655	7.25115e-05	0		1655	6.91134e-05	0		1655	8.28869e-05	0
1656	0.000117507	0		1656	9.49915e-05	0		1656	0.000128816	0
1657	0.000118802	0		1657	9.59383e-05	0		1657	0.000129174	0
1658	0.000118802	0		1658	9.59383e-05	0		1658	0.000128816	0
1659	0.000118802	0		1659	9.59383e-05	0		1659	0.000128816	0
1660	0.000118802	0		1660	9.59383e-05	0		1660	0.000128816	0
1661	0.000118802	0		1661	9.59383e-05	0		1661	0.000128816	0
1662	0.000118479	0		1662	9.59383e-05	0		1662	0.000128816	0
1663	0.000117507	0		1663	9.43603e-05	0		1663	0.000125945	0
1664	0.00011686	0		1664	9.37292e-05	0		1664	0.00012451	0
1665	0.000116536	0		1665	9.27824e-05	0		1665	0.000123433	0
1666	0.000115565	0		1666	9.08889e-05	0		1666	0.000120922	0
1667	0.00011427	0		1667	9.05733e-05	0		1667	0.000120922	0
1668	0.000102617	0		1668	8.17369e-05	0		1668	0.000108004	0
1669	0.000177718	0		1669	0.000147694	0		1669	0.000190891	0
1670	0.000170273	0		1670	0.000139174	0		1670	0.000182638	0
1671	0.000170273	0		1671	0.000138858	0		1671	0.000182279	0
1672	0.000170273	0		1672	0.000138542	0		1672	0.000179768	0
1673	0.000169625	0		1673	0.000136965	0		1673	0.000178691	0
1674	0.000157648	0		1674	0.00012087	0		1674	0.000165415	0
1675	0.000107149	0		1675	9.02577e-05	0		1675	0.000114822	0
1676	0.000100674	0		1676	8.58395e-05	0		1676	0.000110157	0
1677	8.57837e-05	0		1677	7.25849e-05	0		1677	9.72396e-05	0
1678	8.51363e-05	0		1678	7.25849e-05	0		1678	9.68808e-05	0
1679	8.15754e-05	0		1679	7.03758e-05	0		1679	9.18573e-05	0
1680	8.35177e-05	0		1680	7.10069e-05	0		1680	9.22162e-05	0
1681	8.35177e-05	0		1681	7.10069e-05	0		1681	9.22162e-05	0
1682	8.35177e-05	0		1682	7.10069e-05	0		1682	9.22162e-05	0
1683	8.28703e-05	0		1683	7.06914e-05	0		1683	9.18573e-05	0
1684	8.28703e-05	1		1684	7.03758e-05	1		1684	9.14985e-05	1
1685	8.38414e-05	0		1685	7.03758e-05	0		1685	9.29338e-05	0
1686	8.38414e-05	0		1686	7.03758e-05	0		1686	9.29338e-05	0
1687	8.35177e-05	0		1687	6.9429e-05	0		1687	9.11397e-05	0
1688	1.9099e-05	0		1688	1.19923e-05	0		1688	1.47115e-05	0
1689	1.13299e-05	0		1689	5.04938e-06	0		1689	7.53517e-06	0
1690	5.17939e-06	0		1690	2.20911e-06	0		1690	2.15291e-06	0
1691	1.65093e-05	0		1691	1.19923e-05	0		1691	1.61468e-05	0
1692	3.26949e-05	0		1692	2.14599e-05	0		1692	3.26524e-05	0
1693	3.8198e-05	0		1693	2.39846e-05	0		1693	3.62406e-05	0
1694	3.85217e-05	0		1694	2.43002e-05	0		1694	3.62406e-05	0
1695	3.88454e-05	0		1695	2.43002e-05	0		1695	3.65994e-05	0
1696	3.91692e-05	0		1696	2.46157e-05	0		1696	3.69582e-05	0
1697	3.91692e-05	0		1697	2.43002e-05	0		1697	3.69582e-05	0
1698	3.88454e-05	0		1698	2.43002e-05	0		1698	3.69582e-05	0
1699	3.91692e-05	0		1699	2.46157e-05	0		1699	3.69582e-05	0
1700	3.85217e-05	0		1700	2.43002e-05	0		1700	3.7317e-05	0
1701	4.11114e-05	0		1701	2.65093e-05	0		1701	3.98288e-05	0
1702	4.14351e-05	0		1702	2.65093e-05	0		1702	4.01876e-05	0
1703	4.14351e-05	0		1703	2.65093e-05	0		1703	4.01876e-05	0
1704	4.14351e-05	0		1704	2.65093e-05	0		1704	4.01876e-05	0
1705	4.07877e-05	0		1705	2.65093e-05	0		1705	4.05464e-05	0
1706	4.0464e-05	0		1706	2.65093e-05	0		1706	4.05464e-05	0
1707	4.07877e-05	1		1707	2.71404e-05	1		1707	4.05464e-05	1
1708	4.07877e-05	0		1708	2.71404e-05	0		1708	4.05464e-05	0
1709	4.07877e-05	0		1709	2.71404e-05	0		1709	4.05464e-05	0
1710	4.01403e-05	0		1710	2.68248e-05	0		1710	3.91111e-05	0
1711	1.16536e-05	0		1711	7.25849e-06	0		1711	9.32926e-06	0
1712	1.29485e-05	0		1712	6.62732e-06	0		1712	8.61163e-06	0
1713	1.29485e-05	0		1713	6.9429e-06	0		1713	8.25281e-06	0
1714	1.29485e-05	0		1714	6.9429e-06	0		1714	8.61163e-06	0
1715	1.16536e-05	0		1715	6.31173e-06	0		1715	7.53517e-06	0
1716	1.16536e-05	0		1716	5.99614e-06	0		1716	7.17636e-06	0
1717	1.10062e-05	0		1717	5.68056e-06	0		1717	6.45872e-06	0
1718	9.06394e-06	0		1718	3.78704e-06	0		1718	5.02345e-06	0
1719	8.74023e-06	0		1719	3.78704e-06	0		1719	5.74108e-06	0
1720	5.82682e-06	0		1720	3.78704e-06	0		1720	3.947e-06	0
1721	1.32722e-05	0		1721	7.25849e-06	0		1721	1.21998e-05	0
1722	1.42433e-05	0		1722	7.88966e-06	0		1722	1.25586e-05	0
1723	1.4567e-05	0		1723	8.20525e-06	0		1723	1.25586e-05	0
1724	1.4567e-05	0		1724	8.20525e-06	0		1724	1.25586e-05	0
1725	1.42433e-05	0		1725	8.20525e-06	0		1725	1.21998e-05	0
1726	1.42433e-05	0		1726	8.20525e-06	0		1726	1.21998e-05	0
1727	1.23011e-05	0		1727	7.25849e-06	0		1727	1.1841e-05	0
1728	1.9099e-05	0		1728	1.42014e-05	0		1728	2.40408e-05	0
1729	1.97464e-05	0		1729	1.51481e-05	0		1729	2.51172e-05	0
1730	1.97464e-05	0		1730	1.51481e-05	0		1730	2.65525e-05	0
1731	1.97464e-05	0		1731	1.51481e-05	0		1731	2.65525e-05	0
1732	1.97464e-05	0		1732	1.54637e-05	0		1732	2.65525e-05	0
1733	2.00701e-05	0		1733	1.54637e-05	0		1733	2.69113e-05	0
1734	2.03939e-05	0		1734	1.54637e-05	0		1734	2.69113e-05	0
1735	2.03939e-05	0		1735	1.51481e-05	0		1735	2.65525e-05	0
1736	2.10413e-05	0		1736	1.51481e-05	0		1736	2.69113e-05	0
1737	2.10413e-05	0		1737	1.51481e-05	0		1737	2.69113e-05	0
1738	2.07176e-05	0		1738	1.51481e-05	0		1738	2.69113e-05	0
1739	2.07176e-05	0		1739	1.4517e-05	0		1739	2.65525e-05	0
1740	2.16887e-05	0		1740	1.48326e-05	0		1740	2.65525e-05	0
1741	2.07176e-05	0		1741	1.42014e-05	0		1741	2.58349e-05	0
1742	1.23011e-05	0		1742	1.13611e-05	0		1742	1.79409e-05	0
1743	2.42784e-05	0		1743	1.95664e-05	0		1743	3.44465e-05	0
1744	2.55733e-05	0		1744	2.08287e-05	0		1744	3.69582e-05	0
1745	2.5897e-05	0		1745	2.08287e-05	0		1745	3.80347e-05	0
1746	2.5897e-05	0		1746	2.08287e-05	0		1746	3.87523e-05	0
1747	2.5897e-05	0		1747	2.05131e-05	0		1747	3.947e-05	0
1748	2.23361e-05	0		1748	1.60949e-05	0		1748	3.19348e-05	0
1749	3.98166e-05	0		1749	3.37677e-05	0		1749	5.74108e-05	0
1750	4.88805e-05	0		1750	4.29198e-05	0		1750	7.10459e-05	0
1751	5.34125e-05	0		1751	4.576e-05	0		1751	7.64282e-05	0
1752	5.43836e-05	0		1752	4.63912e-05	0		1752	8.03752e-05	0
1753	5.43836e-05	0		1753	4.63912e-05	0		1753	8.03752e-05	0
1754	5.47073e-05	0		1754	4.60756e-05	0		1754	7.96575e-05	0
1755	5.50311e-05	0		1755	4.63912e-05	0		1755	8.00164e-05	0
1756	5.50311e-05	0		1756	4.63912e-05	0		1756	8.00164e-05	0
1757	5.47073e-05	0		1757	4.63912e-05	0		1757	7.92987e-05	0
1758	5.40599e-05	0		1758	4.60756e-05	0		1758	7.89399e-05	0
1759	5.04991e-05	0		1759	4.41821e-05	0		1759	7.71458e-05	0
1760	5.37362e-05	0		1760	4.54444e-05	0		1760	7.78635e-05	0
1761	5.37362e-05	0		1761	4.54444e-05	0		1761	7.78635e-05	0
1762	5.37362e-05	0		1762	4.54444e-05	0		1762	7.78635e-05	0
1763	5.34125e-05	0		1763	4.54444e-05	0		1763	7.75046e-05	0
1764	5.27651e-05	0		1764	4.51289e-05	0		1764	7.49929e-05	0
1765	5.30888e-05	0		1765	4.60756e-05	0		1765	7.49929e-05	0
1766	5.21176e-05	1		1766	4.54444e-05	1		1766	7.284e-05	1
1767	5.21176e-05	0		1767	4.54444e-05	0		1767	7.284e-05	0
1768	5.11465e-05	0		1768	4.41821e-05	0		1768	7.17636e-05	0
1769	4.98517e-05	0		1769	4.22886e-05	0		1769	6.92518e-05	0
1770	8.0928e-06	0		1770	6.62732e-06	0		1770	8.97044e-06	0
1771	5.82682e-06	0		1771	5.99614e-06	0		1771	6.45872e-06	0
1772	5.50311e-06	0		1772	5.68056e-06	0		1772	5.02345e-06	0
1773	7.12167e-06	0		1773	6.62732e-06	0		1773	5.38227e-06	0
1774	7.12167e-06	0		1774	6.62732e-06	0		1774	5.38227e-06	0
1775	7.12167e-06	0		1775	6.62732e-06	0		1775	5.38227e-06	0
1776	7.12167e-06	0		1776	5.99614e-06	0		1776	4.66463e-06	0
1777	7.12167e-06	0		1777	5.68056e-06	0		1777	3.947e-06	0
1778	7.12167e-06	0		1778	5.99614e-06	0		1778	3.947e-06	0
1779	4.85568e-06	0		1779	5.04938e-06	0		1779	3.58818e-06	0
1780	9.71136e-06	0		1780	7.57407e-06	0		1780	4.66463e-06	0
1781	9.71136e-06	0		1781	7.57407e-06	0		1781	4.66463e-06	0
1782	9.71136e-06	0		1782	7.57407e-06	0		1782	4.66463e-06	0
1783	9.71136e-06	0		1783	7.57407e-06	0		1783	4.66463e-06	0
1784	9.71136e-06	0		1784	6.9429e-06	0		1784	3.947e-06	0
1785	8.0928e-06	0		1785	5.04938e-06	0		1785	3.22936e-06	0
1786	1.39196e-05	0		1786	9.46759e-06	0		1786	8.25281e-06	0
1787	1.4567e-05	0		1787	1.00988e-05	0		1787	8.97044e-06	0
1788	1.55382e-05	0		1788	1.04144e-05	0		1788	1.04057e-05	0
1789	1.55382e-05	0		1789	1.07299e-05	0		1789	1.04057e-05	0
1790	1.48908e-05	0		1790	1.07299e-05	0		1790	1.04057e-05	0
1791	2.29836e-05	0		1791	1.73573e-05	0		1791	1.90173e-05	0
1792	2.33073e-05	0		1792	1.79884e-05	0		1792	1.93762e-05	0
1793	2.33073e-05	0		1793	1.79884e-05	0		1793	1.9735e-05	0
1794	2.33073e-05	0		1794	1.79884e-05	0		1794	1.9735e-05	0
1795	2.33073e-05	0		1795	1.79884e-05	0		1795	1.9735e-05	0
1796	2.26598e-05	0		1796	1.79884e-05	0		1796	1.90173e-05	0
1797	3.69032e-05	0		1797	3.15586e-05	0		1797	2.79878e-05	0
1798	3.69032e-05	0		1798	3.12431e-05	0		1798	2.83466e-05	0
1799	3.72269e-05	0		1799	3.2821e-05	0		1799	2.7629e-05	0
1800	4.33774e-05	0		1800	3.94483e-05	0		1800	3.33701e-05	0
1801	4.37011e-05	0		1801	3.94483e-05	0		1801	3.33701e-05	0
1802	4.37011e-05	0		1802	3.94483e-05	0		1802	3.33701e-05	0
1803	4.37011e-05	0		1803	3.94483e-05	0		1803	3.33701e-05	0
1804	4.33774e-05	0		1804	3.88171e-05	0		1804	3.30112e-05	0
1805	4.20826e-05	0		1805	3.85015e-05	0		1805	3.26524e-05	0
1806	4.75857e-05	0		1806	4.60756e-05	0		1806	4.23405e-05	0
1807	4.82331e-05	0		1807	4.63912e-05	0		1807	4.30581e-05	0
1808	4.82331e-05	0		1808	4.60756e-05	0		1808	4.26993e-05	0
1809	4.82331e-05	0		1809	4.60756e-05	0		1809	4.26993e-05	0
1810	4.82331e-05	0		1810	4.576e-05	0		1810	4.26993e-05	0
1811	4.20826e-05	1		1811	4.03951e-05	1		1811	3.7317e-05	1
1812	4.20826e-05	0		1812	4.03951e-05	0		1812	3.80347e-05	0
1813	4.24063e-05	0		1813	3.97639e-05	0		1813	3.7317e-05	0
1814	3.33423e-05	0		1814	3.43989e-05	0		1814	3.12171e-05	0
1815	3.56083e-05	0		1815	3.75548e-05	0		1815	3.44465e-05	0
1816	3.23712e-05	0		1816	3.56613e-05	0		1816	3.19348e-05	0
1817	3.14001e-05	0		1817	3.2821e-05	0		1817	2.94231e-05	0
1818	4.0464e-05	0		1818	4.54444e-05	0		1818	4.16229e-05	0
1819	4.0464e-05	0		1819	4.70224e-05	0		1819	4.19817e-05	0
1820	3.98166e-05	0		1820	4.576e-05	0		1820	4.01876e-05	0
1821	3.98166e-05	0		1821	4.576e-05	0		1821	3.98288e-05	0
1822	3.98166e-05	0		1822	4.576e-05	0		1822	3.98288e-05	0
1823	3.91692e-05	0		1823	4.576e-05	0		1823	3.98288e-05	0
1824	3.88454e-05	0		1824	4.60756e-05	0		1824	3.98288e-05	0
1825	3.78743e-05	0		1825	4.576e-05	0		1825	3.947e-05	0
1826	2.8163e-05	0		1826	3.43989e-05	0		1826	2.97819e-05	0
1827	3.43135e-05	0		1827	3.69236e-05	0		1827	3.7317e-05	0
1828	3.49609e-05	0		1828	3.72392e-05	0		1828	3.80347e-05	0
1829	3.26949e-05	0		1829	3.40833e-05	0		1829	3.5523e-05	0
1830	3.36661e-05	0		1830	3.40833e-05	0		1830	3.62406e-05	0
1831	3.36661e-05	0		1831	3.37677e-05	0		1831	3.69582e-05	0
1832	2.49258e-05	0		1832	2.9034e-05	0		1832	3.26524e-05	0
1833	2.8163e-05	0		1833	3.18742e-05	0		1833	3.62406e-05	0
1834	2.8163e-05	0		1834	3.18742e-05	0		1834	3.62406e-05	0
1835	2.46021e-05	0		1835	2.68248e-05	0		1835	3.22936e-05	0
1836	3.20475e-05	0		1836	2.99807e-05	0		1836	3.87523e-05	0
1837	3.17238e-05	0		1837	2.93495e-05	0		1837	3.947e-05	0
1838	3.17238e-05	0		1838	2.93495e-05	0		1838	3.98288e-05	0
1839	3.14001e-05	0		1839	2.80872e-05	0		1839	3.98288e-05	0
1840	3.14001e-05	0		1840	2.68248e-05	0		1840	3.91111e-05	0
1841	4.30537e-05	0		1841	4.03951e-05	0		1841	4.80816e-05	0
1842	4.40248e-05	0		1842	4.03951e-05	0		1842	4.80816e-05	0
1843	4.40248e-05	0		1843	4.03951e-05	0		1843	4.80816e-05	0
1844	4.37011e-05	0		1844	4.00795e-05	0		1844	4.77228e-05	0
1845	4.40248e-05	0		1845	4.00795e-05	0		1845	4.77228e-05	0
1846	4.33774e-05	0		1846	4.00795e-05	0		1846	4.77228e-05	0
1847	3.75506e-05	0		1847	3.50301e-05	0		1847	4.26993e-05	0
1848	3.8198e-05	0		1848	3.62924e-05	0		1848	4.41346e-05	0
1849	3.8198e-05	0		1849	3.62924e-05	0		1849	4.44934e-05	0
1850	3.8198e-05	0		1850	3.62924e-05	0		1850	4.44934e-05	0
1851	3.78743e-05	0		1851	3.62924e-05	0		1851	4.44934e-05	0
1852	3.78743e-05	0		1852	3.62924e-05	0		1852	4.44934e-05	0
1853	3.78743e-05	0		1853	3.62924e-05	0		1853	4.44934e-05	0
1854	3.75506e-05	0		1854	3.56613e-05	0		1854	4.44934e-05	0
1855	3.39898e-05	0		1855	3.31366e-05	0		1855	4.01876e-05	0
1856	3.20475e-05	0		1856	3.21898e-05	0		1856	3.80347e-05	0
1857	3.10764e-05	1		1857	3.02963e-05	1		1857	3.69582e-05	1
1858	3.14001e-05	0		1858	3.02963e-05	0		1858	3.69582e-05	0
1859	3.07526e-05	0		1859	2.96651e-05	0		1859	3.48053e-05	0
1860	2.03939e-05	0		1860	2.14599e-05	0		1860	2.47584e-05	0
1861	1.48908e-05	0		1861	1.4517e-05	0		1861	1.39939e-05	0
1862	1.4567e-05	0		1862	1.4517e-05	0		1862	1.43527e-05	0
1863	1.10062e-05	0		1863	1.04144e-05	0		1863	8.97044e-06	0
1864	1.16536e-05	0		1864	1.07299e-05	0		1864	9.32926e-06	0
1865	1.10062e-05	0		1865	1.07299e-05	0		1865	9.68808e-06	0
1866	1.10062e-05	0		1866	1.04144e-05	0		1866	8.97044e-06	0
1867	1.10062e-05	0		1867	1.04144e-05	0		1867	8.97044e-06	0
1868	5.17939e-06	0		1868	3.47145e-06	0		1868	1.79409e-06	0
1869	1.10062e-05	0		1869	8.52083e-06	0		1869	6.81754e-06	0
1870	1.19773e-05	0		1870	8.52083e-06	0		1870	7.53517e-06	0
1871	1.26248e-05	0		1871	8.20525e-06	0		1871	7.53517e-06	0
1872	1.26248e-05	0		1872	8.20525e-06	0		1872	7.53517e-06	0
1873	1.26248e-05	0		1873	8.20525e-06	0		1873	7.53517e-06	0
1874	1.23011e-05	0		1874	8.20525e-06	0		1874	7.89399e-06	0
1875	1.29485e-05	0		1875	9.15201e-06	0		1875	9.32926e-06	0
1876	1.32722e-05	0		1876	9.15201e-06	0		1876	1.00469e-05	0
1877	1.26248e-05	0		1877	8.83642e-06	0		1877	1.07645e-05	0
1878	1.29485e-05	0		1878	9.15201e-06	0		1878	1.11234e-05	0
1879	1.32722e-05	0		1879	9.15201e-06	0		1879	1.11234e-05	0
1880	1.32722e-05	0		1880	9.15201e-06	0		1880	1.11234e-05	0
1881	1.32722e-05	0		1881	9.15201e-06	0		1881	1.11234e-05	0
1882	1.32722e-05	0		1882	9.46759e-06	0		1882	1.11234e-05	0
1883	1.26248e-05	0		1883	9.15201e-06	0		1883	1.07645e-05	0
1884	1.26248e-05	0		1884	9.15201e-06	0		1884	1.04057e-05	0
1885	1.26248e-05	0		1885	9.15201e-06	0		1885	1.04057e-05	0
1886	9.71136e-06	0		1886	6.62732e-06	0		1886	9.68808e-06	0
1887	1.03588e-05	0		1887	6.9429e-06	0		1887	1.00469e-05	0
1888	9.71136e-06	0		1888	6.9429e-06	0		1888	1.00469e-05	0
1889	8.74023e-06	0		1889	6.62732e-06	0		1889	9.32926e-06	0
1890	8.74023e-06	0		1890	6.62732e-06	0		1890	9.32926e-06	0
1891	8.41651e-06	0		1891	6.62732e-06	0		1891	9.32926e-06	0
1892	8.41651e-06	0		1892	6.62732e-06	0		1892	9.32926e-06	0
1893	7.44538e-06	0		1893	5.68056e-06	0		1893	8.25281e-06	0
1894	6.79795e-06	0		1894	4.41821e-06	0		1894	6.81754e-06	0
1895	6.47424e-06	0		1895	3.78704e-06	0		1895	5.74108e-06	0
1896	6.47424e-06	0		1896	3.78704e-06	0		1896	5.74108e-06	0
1897	6.47424e-06	0		1897	3.47145e-06	0		1897	5.38227e-06	0
1898	1.94227e-06	0		1898	9.46759e-07	0		1898	7.17636e-07	0
1899	2.26598e-06	0		1899	1.26235e-06	0		1899	7.17636e-07	0
1900	1.94227e-06	0		1900	1.26235e-06	0		1900	7.17636e-07	0
1901	1.61856e-06	0		1901	1.26235e-06	0		1901	3.58818e-07	0
1902	2.26598e-06	0		1902	1.57793e-06	0		1902	1.07645e-06	0
1903	2.26598e-06	0		1903	1.57793e-06	0		1903	1.07645e-06	0
1904	2.26598e-06	0		1904	1.57793e-06	0		1904	1.07645e-06	0
1905	2.26598e-06	0		1905	1.57793e-06	0		1905	1.43527e-06	0
1906	2.5897e-06	0		1906	1.57793e-06	0		1906	1.43527e-06	0
1907	2.91341e-06	0		1907	1.57793e-06	0		1907	1.43527e-06	0
1908	3.56083e-06	0		1908	1.89352e-06	0		1908	1.43527e-06	0
1909	3.56083e-06	0		1909	1.89352e-06	0		1909	1.43527e-06	0
1910	3.56083e-06	0		1910	1.89352e-06	0		1910	1.43527e-06	0
1911	2.91341e-06	0		1911	1.89352e-06	0		1911	1.43527e-06	0
1912	3.56083e-06	0		1912	2.20911e-06	0		1912	1.79409e-06	0
1913	3.23712e-06	0		1913	1.89352e-06	0		1913	1.79409e-06	0
1914	3.56083e-06	0		1914	1.89352e-06	0		1914	1.79409e-06	0
1915	3.56083e-06	0		1915	2.20911e-06	0		1915	2.15291e-06	0
1916	3.56083e-06	0		1916	2.20911e-06	0		1916	2.15291e-06	0
1917	4.53197e-06	0		1917	4.10262e-06	0		1917	3.58818e-06	0
1918	4.85568e-06	0		1918	4.10262e-06	0		1918	3.58818e-06	0
1919	4.85568e-06	0		1919	4.41821e-06	0		1919	3.58818e-06	0
1920	5.17939e-06	0		1920	4.41821e-06	0		1920	3.58818e-06	0
1921	5.17939e-06	0		1921	4.41821e-06	0		1921	3.58818e-06	0
1922	5.17939e-06	0		1922	4.41821e-06	0		1922	3.58818e-06	0
1923	5.50311e-06	0		1923	4.7338e-06	0		1923	4.30581e-06	0
1924	5.17939e-06	0		1924	4.7338e-06	0		1924	3.947e-06	0
1925	7.12167e-06	0		1925	7.25849e-06	0		1925	6.45872e-06	0
1926	7.44538e-06	0		1926	7.25849e-06	0		1926	6.45872e-06	0
1927	7.12167e-06	0		1927	7.25849e-06	0		1927	6.45872e-06	0
1928	7.12167e-06	0		1928	7.25849e-06	0		1928	6.45872e-06	0
1929	7.44538e-06	0		1929	7.25849e-06	0		1929	6.45872e-06	0
1930	7.44538e-06	0		1930	7.25849e-06	0		1930	6.45872e-06	0
1931	7.44538e-06	0		1931	7.25849e-06	0		1931	6.45872e-06	0
1932	6.15053e-06	0		1932	6.62732e-06	0		1932	5.74108e-06	0
1933	1.9099e-05	0		1933	2.43002e-05	0		1933	2.51172e-05	0
1934	2.65444e-05	0		1934	2.99807e-05	0		1934	3.51641e-05	0
1935	2.78392e-05	0		1935	2.99807e-05	0		1935	3.65994e-05	0
1936	2.88104e-05	0		1936	3.06119e-05	0		1936	3.65994e-05	0
1937	2.88104e-05	0		1937	3.09275e-05	0		1937	3.7317e-05	0
1938	2.88104e-05	0		1938	2.99807e-05	0		1938	3.7317e-05	0
1939	3.01052e-05	0		1939	3.06119e-05	0		1939	3.83935e-05	0
1940	3.01052e-05	0		1940	3.06119e-05	0		1940	3.83935e-05	0
1941	3.01052e-05	0		1941	3.06119e-05	0		1941	3.83935e-05	0
1942	3.01052e-05	0		1942	3.06119e-05	0		1942	3.83935e-05	0
1943	3.01052e-05	0		1943	3.06119e-05	0		1943	3.83935e-05	0
1944	2.88104e-05	0		1944	2.99807e-05	0		1944	3.62406e-05	0
1945	2.8163e-05	0		1945	2.96651e-05	0		1945	3.65994e-05	0
1946	4.56434e-05	0		1946	5.17562e-05	0		1946	6.56637e-05	0
1947	4.56434e-05	0		1947	5.20718e-05	0		1947	6.81754e-05	0
1948	4.56434e-05	0		1948	5.20718e-05	0		1948	6.8893e-05	0
1949	4.56434e-05	0		1949	5.20718e-05	0		1949	6.8893e-05	0
1950	4.56434e-05	0		1950	5.20718e-05	0		1950	6.8893e-05	0
1951	4.56434e-05	0		1951	5.20718e-05	0		1951	6.8893e-05	0
1952	4.53197e-05	0		1952	5.17562e-05	0		1952	6.85342e-05	0
1953	4.53197e-05	0		1953	5.17562e-05	0		1953	6.74577e-05	0
1954	4.46723e-05	0		1954	5.04938e-05	0		1954	6.67401e-05	0
1955	3.14001e-05	0		1955	3.6608e-05	0		1955	4.62875e-05	0
1956	2.29836e-05	0		1956	2.7456e-05	0		1956	3.69582e-05	0
1957	2.33073e-05	0		1957	2.77716e-05	0		1957	3.69582e-05	0
1958	2.29836e-05	0		1958	2.71404e-05	0		1958	3.5523e-05	0
1959	2.00701e-05	0		1959	2.43002e-05	0		1959	3.30112e-05	0
1960	2.26598e-05	0		1960	2.71404e-05	0		1960	3.48053e-05	0
1961	2.26598e-05	0		1961	2.7456e-05	0		1961	3.48053e-05	0
1962	2.26598e-05	0		1962	2.7456e-05	0		1962	3.48053e-05	0
1963	2.16887e-05	0		1963	2.7456e-05	0		1963	3.48053e-05	0
1964	2.26598e-05	0		1964	2.84028e-05	0		1964	3.58818e-05	0
1965	2.16887e-05	0		1965	2.80872e-05	0		1965	3.5523e-05	0
1966	2.16887e-05	0		1966	2.68248e-05	0		1966	3.40877e-05	0
1967	1.94227e-05	0		1967	2.33534e-05	0		1967	2.97819e-05	0
1968	8.74023e-06	0		1968	9.78318e-06	0		1968	6.45872e-06	0
1969	1.26248e-05	0		1969	1.51481e-05	0		1969	1.07645e-05	0
1970	1.32722e-05	0		1970	1.51481e-05	0		1970	1.21998e-05	0
1971	1.29485e-05	0		1971	1.48326e-05	0		1971	1.21998e-05	0
1972	1.23011e-05	0		1972	1.38858e-05	0		1972	1.07645e-05	0
1973	1.16536e-05	0		1973	1.38858e-05	0		1973	1.04057e-05	0
1974	1.16536e-05	0		1974	1.35702e-05	0		1974	1.07645e-05	0
1975	1.16536e-05	0		1975	1.38858e-05	0		1975	1.07645e-05	0
1976	1.16536e-05	0		1976	1.38858e-05	0		1976	1.07645e-05	0
1977	1.03588e-05	0		1977	1.38858e-05	0		1977	1.07645e-05	0
1978	1.29485e-05	0		1978	1.57793e-05	0		1978	1.29174e-05	0
1979	1.32722e-05	0		1979	1.57793e-05	0		1979	1.25586e-05	0
1980	1.32722e-05	0		1980	1.57793e-05	0		1980	1.29174e-05	0
1981	1.32722e-05	0		1981	1.57793e-05	0		1981	1.29174e-05	0
1982	1.32722e-05	0		1982	1.54637e-05	0		1982	1.29174e-05	0
1983	1.32722e-05	0		1983	1.54637e-05	0		1983	1.29174e-05	0
1984	1.32722e-05	0		1984	1.51481e-05	0		1984	1.25586e-05	0
1985	1.32722e-05	0		1985	1.51481e-05	0		1985	1.25586e-05	0
1986	1.32722e-05	0		1986	1.48326e-05	0		1986	1.25586e-05	0
1987	9.71136e-06	0		1987	1.10455e-05	0		1987	9.32926e-06	0
1988	9.38765e-06	0		1988	1.04144e-05	0		1988	9.32926e-06	0
1989	6.15053e-06	0		1989	6.31173e-06	0		1989	5.38227e-06	0
1990	6.79795e-06	0		1990	7.57407e-06	0		1990	6.81754e-06	0
1991	5.17939e-06	0		1991	5.99614e-06	0		1991	5.74108e-06	0
1992	1.06825e-05	0		1992	9.46759e-06	0		1992	1.04057e-05	0
1993	1.06825e-05	0		1993	9.78318e-06	0		1993	1.04057e-05	0
1994	1.00351e-05	0		1994	8.52083e-06	0		1994	9.68808e-06	0
1995	9.71136e-06	0		1995	8.52083e-06	0		1995	9.68808e-06	0
1996	2.20124e-05	0		1996	2.11443e-05	0		1996	1.72233e-05	0
1997	2.3631e-05	0		1997	2.27222e-05	0		1997	1.75821e-05	0
1998	2.3631e-05	0		1998	2.30378e-05	0		1998	1.75821e-05	0
1999	2.3631e-05	0		1999	2.33534e-05	0		1999	1.75821e-05	0
2000	2.42784e-05	0		2000	2.33534e-05	0		2000	1.72233e-05	0
2001	2.39547e-05	0		2001	2.33534e-05	0		2001	1.72233e-05	0
2002	2.29836e-05	0		2002	2.30378e-05	0		2002	1.72233e-05	0
2003	2.39547e-05	0		2003	2.43002e-05	0		2003	1.82997e-05	0
2004	2.29836e-05	0		2004	2.30378e-05	0		2004	1.65056e-05	0
2005	5.04991e-05	0		2005	4.576e-05	0		2005	2.61937e-05	0
2006	5.17939e-05	0		2006	4.67068e-05	0		2006	2.72702e-05	0
2007	5.24414e-05	0		2007	4.70224e-05	0		2007	2.7629e-05	0
2008	5.24414e-05	0		2008	4.7338e-05	0		2008	2.79878e-05	0
2009	5.24414e-05	0		2009	4.7338e-05	0		2009	2.87054e-05	0
2010	5.27651e-05	0		2010	4.79691e-05	0		2010	2.90642e-05	0
2011	5.27651e-05	0		2011	4.86003e-05	0		2011	2.94231e-05	0
2012	5.30888e-05	0		2012	4.89159e-05	0		2012	3.12171e-05	0
2013	5.21176e-05	0		2013	4.86003e-05	0		2013	3.01407e-05	0
[truncated: 8,189 more rows]

## Sheet: fig.2d
		Replication in ZAP+/+ cells, HIV-1 Mutants
	Days	WT	CG-43	CG-0	CG-14	CG-14/A+	CG-14/C+	CG-14/G+	CG-14/U+
	1	0.44	0.15	0.23	0.36	0.66	0.23	0.24	0.36
	2	0.23	0.33	0.21	0.33	0.16	0.18	0.28	0.34
	3	9.78	0.15	5.47	1.5	0.22	0.27	1.94	0.22
	4	90	0.11	85.1	6.37	0.13	0.1	15.4	0.18
	5	70.9	0.12	81.3	32	0.16	0.19	68.4	0.52
	6	72	0.11	70.7	80	0.078	0.31	93.3	0.37
		Replication in ZAP-/- cells, HIV-1 Mutants
	Days	WT	CG-43	CG-0	CG-14	CG-14/A+	CG-14/C+	CG-14/G+	CG-14/U+
	1	0.055	0.15	0.13	0	0.073	0.17	0.025	0.16
	2	0.17	0.18	0.26	0.21	0.16	0.13	0.033	0.023
	3	13.9	6.1	19	10.3	3.06	0.081	4.82	7.84
	4	94	85.3	93.9	93.1	66.4	0.062	77.1	91.6
	5	67.6	89.3	63.9	69	94.6	0.036	92.2	71.2
	6	25	57	41	55.6	74.2	0.027	69.9	34.3

## Sheet: fig.2e
	Replication HIV-1 CG-14 Mutants
	HIV-1 Mutants	ZAP+/+			ZAP-/-
	WT	6.37	8.58	7.13	93.1	90.4	91.5
	A+	0.13	0.16	0.21	66.4	73.4	68.2
	C+	0.1	0.2	0.13	0.062	0.074	0.069
	G+	15.4	11.2	12	77.1	70.1	71
	T+	0.18	0.24	0.22	91.6	68.4	72.4
