# Supplementary material for: Rational attenuation of RNA viruses with zinc finger antiviral protein
Source: Nat Microbiol. 2022 Sep 8;7(10):1558–67. doi: 10.1038/s41564-022-01223-8 (PMC9519448; doi:10.1038/s41564-022-01223-8)
Supplement: Source Data Fig. 3 — Statistical source data. [file 41564_2022_1223_MOESM5_ESM.xlsx]

## Sheet: fig.3a
		Replication in ZAP+/+ CG-43 HIV-1 Mutant
	tpi (days)	Rep 1	Rep 2	Rep 3
	2	0.64	0.34	0.44
	3	0.29	0.18	0.2
	4	0.18	0.07	0.14
	6	0.16	0.096	0.049
	8	0.1	0.11	0.061
	10	0	0	0.065
	12	0.00851	0.027	0.017
	14	0.032	0.016	0.024
	16	0.39	0.083	0.48
	17	0.33	0.026	0.16
	18	0.17	0.073	0.17
	20	0.071	0.15	0.096
	22	0.047	0	0.069
	24	0.075	0.04	0.06
	26	0	0.077	0.00854
	28	0.041	0.026	0.057
	30	0.37	0.037	0.042
	32	0.017	0.0087	0.052
	34	0.041	0.045	0.06
	37	0.15	0.11	0.097
	40	0.063	0	0.039
	43	0.058	0.061	0.07

## Sheet: fig.3b
		Replication in ZAP+/+ CG-15 HIV-1 Mutants
	dpi	Rep1	Rep2	Rep3
	2	0.076	0.052	0.07
	4	0.04	0.04	0.025
	7	0.11	0.036	0.097
	10	0.45	0.2	0.46
	13	1.26	0.88	2.17
	16	9.21	43.5	92.1
	18	0.032	0.033	0.016
	20	0	0.056	8.53
	21	0.023	0.25	66.8
	23	0.013	2.43	14.1
	26	0	10.7
	28	0.13	83.3
	30	8.14
	32	38.4
	34	0	0	0
	36	0	0.098	0
	38	0.021	0.94	0.07
	40	1.21	36.6	3.39
	46	0.046	0.14	0
	48	2.25	6.76	0.072
	50	6.56	24.4	0.083
	52	6.25	46.2	1.37
	54
	56
		Replication in ZAP-/- CG-15 HIV-1 Mutants
	dpi	Rep1	Rep2	Rep3
	2	0.26	0.23	0.14
	4	33.3	24.3	23.1
	7	86.6	86.3	89.9
	10	66.7	18.2	41.7
	13	0	0	33.3
	16	0	0	0
	18	0.015	0.021	0.015
	20	30.7	62.1	78.7
	21	9.26	32.6	18.3
	23	11.1	3.39	3.33
	34	0	0.044	0.04
	36	0.05	46.5	36.9
	38	24.2	91	87.9
	40	86.5	66.7	23.5
	46	0	0	0
	48	30.9	5.5	9.03
	50	88.3	47.9	71.2
	52	40	25.5	29.8
	54	21.4	11.1	0
	56	25	0	0

## Sheet: fig.3c
		Replication in ZAP+/+ cells, HIV-1 Escape Mutants
	tpi (days)	WT	CG-43	CG-15	CG-14 - G6574A	CG-14 - G6565A
	1	0.29	0.15	0.15	0.77	0.41
	2	0.28	0.21	0.26	0.4	0.28
	3	79.9	1.82	1.35	9.61	17.8
	4	57.6	1.07	1.75	81.5	81.3
	5	22.7	1.59	4.64	64.6	43
		Replication in ZAP-/- cells, HIV-1 Escape Mutants
	tpi (days)	WT	CG-43	CG-15	CG-14 - G6574A	CG-14 - G6565A
	1	0.11	0.058	0.064	0.099	0.13
	2	0.093	0.058	0.07	0.038	0.097
	3	80.7	21.6	76.2	76.7	82.3
	4	23.8	58.6	32.2	32	24.6
	5	5.85	16.6	5.19	8.37	7.03
