# Supplementary material for: Rational attenuation of RNA viruses with zinc finger antiviral protein
Source: Nat Microbiol. 2022 Sep 8;7(10):1558–67. doi: 10.1038/s41564-022-01223-8 (PMC9519448; doi:10.1038/s41564-022-01223-8)
Supplement: Source Data Fig. 4 — Statistical source data. [file 41564_2022_1223_MOESM6_ESM.xlsx]

## Sheet: fig.4a
	Ratio CpG
	HIV-1	Hepatitis A virus	Parechovirus	Rhinovirus 89	Enterovirus 70	Enterovirus 68	Encephalomyocarditis virus	Poliovirus	Enterovirus A71	Sindbis virus
	0.3315	0.149	0.2348	0.2496	0.2787	0.3604	0.5144	0.5383	0.542	0.9003

## Sheet: fig.4d
		EV-A71 wildtype
	tpi (h)	ZAP+/+			ZAP-/-
	12	2760	2600	2620	4400	4380	4500
	24	20500	20500	19400	27000	29500	29200
	36	141000	145000	144000	154000	158000	156000
	48	369000	363000	353000	329000	335000	333000
	60	624000	618000	621000	834000	834000	825000
		EV-A71/A+
	tpi (h)	ZAP+/+			ZAP-/-
	12	2510	2450	2390	11100	11400	11400
	24	25300	25400	24100	63300	66900	65800
	36	115000	116000	112000	263000	273000	279000
	48	275000	271000	266000	463000	477000	473000
	60	518000	514000	509000	854000	857000	857000
		EV-A71/CG-48
	tpi (h)	ZAP+/+			ZAP-/-
	12	788	852	863	4530	4570	4600
	24	8880	8940	6540	19600	19900	19000
	36	46100	46400	47000	71600	74400	75900
	48	111000	108000	105000	142000	145000	143000
	60	182000	178000	177000	277000	282000	275000
		EV-A71/CG-48/A+
	tpi (h)	ZAP+/+			ZAP-/-
	12	788	852	863	4530	4570	4600
	24	8880	8940	6540	19600	19900	19000
	36	46100	46400	47000	71600	74400	75900
	48	111000	108000	105000	142000	145000	143000
	60	182000	178000	177000	277000	282000	275000

## Sheet: fig.4e
		Relative Light Units
	tpi (h)	ZAP+/+					ZAP-/-
	WT	546000	675333	685000	643667	827000	569000	439667	703000
	A+	457333	328667	385333	473333	618000	715000	672000	796333
	CG	269667	111333	364667	240667	499000	253000	269000	274000
	CG/A+	9833.33	4826.67	6140	8790	1.58333e+06	673667	935333	837333

## Sheet: fig.4f
		EV71 RNA normalized to GAPDH
	tpi (h)	ZAP+/+					ZAP-/-
	WT	0.004463	0.003974	0.00262	0.004866	0.004226	0.003898	0.010359	0.015417
	A+	0.003244	0.003704	0.004645	0.00564	0.009962	0.011643	0.010022	0.0119
	CG	0.001753	0.001462	0.000853	0.00111	0.002748	0.001892	0.001474	0.00125
	CG/A+	1.39e-05	1.66e-05	2.36e-05	2.77e-05	0.00796	0.007169	0.004941	0.005366

## Sheet: fig.4g
		Replication in ZAP+/+ cells, EV-A71/CG-48/A+									Replication in ZAP-/- cells, EV-A71/CG-48/A+
	dpi	Rep 1			Rep 2			Rep 3			Rep 1			Rep 2			Rep 3
	1	1080	1080	1170	1380	1420	1440	553	561	556	48800	49000	50300	54800	54100	56900	57700	55800	56900
	2	2790	2840	3000	4330	4400	4570	1570	1580	1590	532000	567000	580000	539000	548000	566000	549000	571000	582000
	3	4870	4820	4960	7170	6890	7010	3510	3610	3640	2190000	2320000	2410000	1850000	1840000	1870000	1670000	1890000	1970000
	4	4660	5230	5290	7360	8540	7430	3870	4330	3790	3050000	3210000	3200000	2090000	2170000	2040000	2310000	2320000	2400000
	5	3220	3410	2990	4540	4880	4320	3200	3160	3590	45100	45600	31900	51700	52700	49100	42400	44500	45900
	7	5420	5660	5660	8780	9070	8690	3340	3440	3330	3780000	3910000	3870000	3630000	3690000	3610000	4760000	4890000	4640000
	8	4150	4870	4370	8670	9170	8930	3270	3320	3270	10900000	11300000	11700000	8750000	9530000	9250000	13800000	15200000	15100000
	9	237	491	472	872	915	921	247	526	588	2650	2870	2990	32600	31400	32900	1000	1030	1970
	10	231	162	678	3030	3110	3790	616	643	857	217000	221000	219000	1930000	1940000	1930000	111000	105000	49400
	11	237	215	445	8330	8240	8410	2620	2570	2890	2260000	2300000	2210000	18800000	19100000	19100000	1830000	1890000	1870000
	12	276	362	427	9030	9820	9910	3360	3500	3520	5970000	5970000	6150000	70100000	73700000	73200000	7890000	7880000	8510000
	13	67	78	56	102	118	98	35	40	28	2310	2330	2270	3570	3680	3800	1510	1570	1540
	14	61	56	72	100	90	81	28	26	32	138000	138000	134000	461000	461000	438000	85700	83200	81500
	15	71	52	66	86	90	87	31	33	25	1110000	1190000	1140000	4640000	4550000	4430000	777000	778000	755000
	16	72	77	67	100	101	88	25	23	26	3340000	3380000	3320000	13500000	14100000	13300000	2060000	2160000	2020000
	17	36	36	21	48	55	50	17	26	27	4210	4220	4260	3810	3880	3550	7960	7900	7940
	18	25	18	8	33	42	32	26	13	22	66200	65300	63700	52700	53500	51500	118000	114000	122000
	19	20	26	13	146	142	147	22	10	16	347000	357000	357000	358000	374000	397000	875000	927000	917000
	20	20	26	18	156	143	150	15	10	13	881000	931000	883000	1210000	1240000	1230000	2760000	2850000	2790000
