# Supplementary material for: Rational attenuation of RNA viruses with zinc finger antiviral protein
Source: Nat Microbiol. 2022 Sep 8;7(10):1558–67. doi: 10.1038/s41564-022-01223-8 (PMC9519448; doi:10.1038/s41564-022-01223-8)
Supplement: Source Data Fig. 5 — Statistical source data. [file 41564_2022_1223_MOESM7_ESM.xlsx]

## Sheet: fig.5a
		Clincal Score in ZAP+/+ and ZAP-/- mice infected with mEV-A71 wildtype
	Days post-infection	ZAP+/+											ZAP-/-
	0	0	0	0	0	0	0	0	0	0	0	0	0	0	0	0	0	0	0	0	0	0	0
	1	0	0	0	0	0	0	0	0	0	0	0	0	0	0	0	0	0	0	0	0	0	0
	2	0	0	0	0	0	0	0	0	0	0	0	0	0	0	0	0	0	0	0	0	0	0
	3	0	0	0	0	0	0	0	0	0	0	0	0	0	0	0	0	0	0	0	0	0	0
	4	0	0	0	0	0	0	0	0	0	0	0	0	0	0	0	0	0	0	0	0	0	0
	5	0	0	0	2	2	2	0	0	0	0	0	0	0	0	2	2	2	0	0	0	0	0
	6	0	0	0	3	3	2	2	2	0	0	0	0	0	0	2	3	2	1	1	0	0	0
	7	0	0	0	3	3	2	2	2	1	0	0	0	0	1	4	4	3	3	2	1	0	0
	8	2	0	0	3	3	3	2	2	2	2	2	2	2	1	4	4	4	4	3	2	2	1
	9	2	2	0	4	4	4	2	2	2	2	2	2	2	1	4	4	4	4	4	2	2	1
	10	2	2	0	4	4	4	2	2	2	2	2	2	4	1	4	4	4	4	4	3	2	1
	11	4	2	0	4	4	4	4	4	2	2	2	2	4	1	4	4	4	4	4	3	2	1
	12	4	4	0	4	4	4	4	4	4	2	2	4	4	1	4	4	4	4	4	4	2	1
	13	4	4	0	4	4	4	4	4	4	4	2	4	4	1	4	4	4	4	4	4	1	1
	14	4	4	0	4	4	4	4	4	4	4	2	4	4	1	4	4	4	4	4	4	1	1
	15	4	4	0	4	4	4	4	4	4	4	2	4	4	1	4	4	4	4	4	4	1	1
	16	4	4	0	4	4	4	4	4	4	4	4	4	4	1	4	4	4	4	4	4	1	1
	17	4	4	0	4	4	4	4	4	4	4	4	4	4	1	4	4	4	4	4	4	1	1
	18	4	4	0	4	4	4	4	4	4	4	4	4	4	1	4	4	4	4	4	4	0	0
	19	4	4	0	4	4	4	4	4	4	4	4	4	4	1	4	4	4	4	4	4	0	0
	20	4	4	0	4	4	4	4	4	4	4	4	4	4	0	4	4	4	4	4	4	0	0
		Clincal Score in ZAP+/+ and ZAP-/- mice infected with mEV-A71/CG-48/A+
	Days post-infection	ZAP+/+																										ZAP-/-
	0	0	0	0	0	0	0	0	0	0	0	0	0	0	0	0	0	0	0	0	0	0	0	0	0	0	0	0	0	0	0	0	0	0	0	0	0	0	0	0	0
	1	0	0	0	0	0	0	0	0	0	0	0	0	0	0	0	0	0	0	0	0	0	0	0	0	0	0	0	0	0	0	0	0	0	0	0	0	0	0	0	0
	2	0	0	0	0	0	0	0	0	0	0	0	0	0	0	0	0	0	0	0	0	0	0	0	0	0	0	0	0	0	0	0	0	0	0	0	0	0	0	0	0
	3	0	0	0	0	0	0	0	0	0	0	0	0	0	0	0	0	0	0	0	0	0	0	0	0	0	0	0	0	0	0	0	0	0	0	0	0	0	0	0	0
	4	0	0	0	0	0	0	0	0	0	0	0	0	0	0	0	0	0	0	0	0	0	0	0	0	0	0	0	0	0	0	0	0	0	0	0	0	0	0	0	0
	5	0	0	0	0	0	0	0	0	0	0	0	0	0	0	0	0	0	0	0	0	0	0	0	0	0	0	3	3	3	2	0	0	0	0	0	0	0	0	0	0
	6	0	0	0	0	0	0	0	0	0	0	2	0	0	0	0	0	0	0	0	0	0	0	0	0	0	0	4	4	3	3	2	2	0	0	0	0	0	0	0	0
	7	0	0	0	0	0	0	0	0	0	0	2	0	0	0	0	0	0	0	0	0	0	0	0	0	0	0	4	4	4	4	2	2	2	0	0	0	0	0	0	0
	8	0	0	0	0	0	0	0	0	0	0	0	0	0	0	0	0	0	0	0	2	0	0	0	0	0	0	4	4	4	4	4	3	3	3	2	0	0	0	0	0
	9	0	0	0	0	0	0	0	0	0	0	0	2	0	0	0	0	0	0	0	2	0	0	0	0	0	0	4	4	4	4	4	4	4	4	3	2	0	0	0	0
	10	0	0	0	0	0	0	0	0	0	0	0	2	0	0	0	0	0	0	0	2	0	0	0	0	0	0	4	4	4	4	4	4	4	4	4	2	2	2	0	0
	11	0	0	0	2	0	0	0	0	4	4	0	0	0	0	0	0	0	0	0	2	0	0	0	0	0	0	4	4	4	4	4	4	4	4	4	4	4	4	3	2
	12	0	0	0	2	0	0	0	0	4	4	0	0	0	0	0	0	0	0	0	2	0	0	0	0	0	0	4	4	4	4	4	4	4	4	4	4	4	4	4	2
	13	0	0	0	0	0	0	0	0	4	4	0	0	0	0	0	0	0	0	0	0	0	0	0	0	0	0	4	4	4	4	4	4	4	4	4	4	4	4	4	3
	14	0	0	0	0	0	0	0	0	4	4	0	0	0	0	0	0	0	0	0	0	0	0	0	0	0	0	4	4	4	4	4	4	4	4	4	4	4	4	4	4
	15	0	0	0	0	0	0	0	0	4	4	0	0	0	0	0	0	0	0	0	0	0	0	0	0	0	0	4	4	4	4	4	4	4	4	4	4	4	4	4	4
	16	0	0	0	0	0	0	0	0	4	4	0	0	0	0	0	0	0	0	0	0	0	0	0	0	0	0	4	4	4	4	4	4	4	4	4	4	4	4	4	4
	17	0	0	0	0	0	0	0	0	4	4	0	0	0	0	0	0	0	0	0	0	0	0	0	0	0	0	4	4	4	4	4	4	4	4	4	4	4	4	4	4
	18	0	0	0	0	0	0	0	0	4	4	0	0	0	0	0	0	0	0	0	0	0	0	0	0	0	0	4	4	4	4	4	4	4	4	4	4	4	4	4	4
	19	0	0	0	0	0	0	0	0	4	4	0	0	0	0	0	0	0	0	0	0	0	0	0	0	0	0	4	4	4	4	4	4	4	4	4	4	4	4	4	4
	20	0	0	0	0	0	0	0	0	4	4	0	0	0	0	0	0	0	0	0	0	0	0	0	0	0	0	4	4	4	4	4	4	4	4	4	4	4	4	4	4

## Sheet: fig.5c
	Survival Curves in mice infected with mEV-A71 wildtype
	Days Post-infection	ZAP+/+	ZAP-/-
	11	1
	12	1
	20	0
	12		1
	10		1
	20		0
	9	1
	9	1
	9	1
	10	1
	11	1
	12	1
	13	1
	15	1
	7		1
	7		1
	8		1
	8		1
	9		1
	12		1
	20		0
	20		0
	Survival Curves in mice infected with mEV-A71/CG-48/A+
	Days Post-infection	ZAP+/+	ZAP-/-
	20	0
	20	0
	20	0
	20	0
	20	0
	20	0
	20	0
	20	0
	11	1
	11	1
	6		1
	6		1
	7		1
	7		1
	8		1
	9		1
	9		1
	20	0
	20	0
	20	0
	20	0
	20	0
	20	0
	20	0
	20	0
	20	0
	6		0
	6		0
	6		0
	6		0
	6		0
	6		0
	6		0
	6		0
	20	0
	20	0
	20	0
	20	0
	20	0
	20	0
	20	0
	9		1
	9		1
	10		1
	11		1
	11		1
	11		1
	14		1

## Sheet: fig.5d
		EV-A71 RNA normalized to Actin
	Virus	ZAP+/+					ZAP-/-
	WT	19.5573	2.07321	0.154523	1.80438		23.4831	0.372654	1.30189	0.175798	0.215018
	CG-48/A+	0.001402	0.024815	0.000597	0.000654	0.016043	0.231603	0.127858	1.6843	0.425033	0.097469	0.626532

## Sheet: fig.5f
		Mice treated with DMEM								Mice that survived infection with mEV-A71/CG-48/A+
	Plasma dilution	1478 N		1479 R		1480 L		1481 RL		1462 N		1463 R		1464 N		1465 R		1468 N		1475 N		1476 R		1477 L		1491 N		1492 R		1493 L		1488 N		1489 R		1490 L		1466 N		1467 R
	0.05	135000000	139000000	135000000	135000000	35500000	38700000	121000000	124000000	1520000	1540000	1160000	1180000	568000	501000	509000	559000	474000	498000	1120000	1090000	1400000	1210000	1210000	1260000	839000	1030000	1450000	1530000	1240000	1190000	1570000	1540000	684000	609000	847000	948000	834000	890000	444000	482000
	0.01	97200000	94600000	85800000	89600000	66100000	71600000	85900000	78200000	3160000	2620000	2050000	1740000	1070000	904000	803000	794000	728000	773000	1580000	1590000	2130000	2230000	2320000	2380000	1190000	1270000	2380000	2780000	2470000	1950000	3570000	4080000	1290000	1280000	2640000	2610000	2170000	2220000	827000	1110000
	0.002	72300000	71500000	70300000	69300000	70400000	73800000	75400000	69000000	15900000	14100000	6040000	6720000	1750000	1760000	1510000	1560000	1510000	1660000	6190000	4330000	8090000	6410000	8710000	9800000	3610000	4200000	12900000	13100000	10500000	7600000	15200000	18400000	3850000	3490000	20500000	14100000	12900000	11400000	3080000	2370000
	0.0004	62200000	74800000	68800000	70600000	69400000	76700000	71700000	64900000	54500000	56500000	48500000	52100000	10900000	8700000	5290000	6490000	3900000	4980000	50800000	45900000	57600000	55100000	53400000	52200000	26100000	34900000	58400000	53700000	46500000	56500000	59300000	57700000	36600000	32800000	54400000	49600000	57600000	52000000	23000000	23000000
	8e-05	59700000	66200000	70400000	72700000	74200000	70200000	74600000	67900000	60100000	69300000	74000000	74400000	48500000	48200000	45600000	45000000	39400000	37500000	66500000	64700000	72800000	72600000	71100000	66200000	57300000	59200000	69700000	68900000	71400000	72400000	66700000	65400000	58800000	63400000	63500000	68700000	73100000	66200000	60500000	60100000
	1.6e-05	65600000	63800000	64300000	68200000	66500000	72700000	64100000	65500000	63200000	69900000	75200000	74700000	64600000	70300000	68300000	63400000	64100000	66800000	67200000	73100000	71500000	71100000	72300000	75200000	61600000	67300000	67200000	68200000	72300000	70300000	66000000	63200000	57700000	62100000	67200000	62900000	72700000	62900000	63100000	56300000
	3.2e-06	59100000	60200000	63500000	58900000	60000000	61800000	59600000	60700000	65000000	65400000	62400000	64900000	61800000	62300000	60400000	62300000	62700000	61400000	67600000	66900000	64800000	64200000	70900000	61400000	57900000	60200000	63200000	61900000	63700000	58200000	61300000	58400000	58300000	57700000	59000000	57800000	63000000	58700000	56700000	52800000

## Sheet: fig.5g
		Clinical Score for 1-day old mice infected with mEV-A71 wildtype
	Days Post Infection	DMEM																						mEV-A71/CG-48/A+
	0	0	0	0	0	0	0	0	0	0	0	0	0	0	0	0	0	0	0	0	0	0	0	0	0	0	0	0	0	0	0	0	0	0	0	0	0	0	0	0	0	0	0	0	0	0	0	0
	1	0	0	0	0	0	0	0	0	0	0	0	0	0	0	0	0	0	0	0	0	0	0	0	0	0	0	0	0	0	0	0	0	0	0	0	0	0	0	0	0	0	0	0	0	0	0	0
	2	0	0	0	0	0	0	0	0	0	0	0	0	0	0	0	0	0	0	0	0	0	0	0	0	0	0	0	0	0	0	0	0	0	0	0	0	0	0	0	0	0	0	0	0	0	0	0
	3	0	0	0	0	0	0	0	0	0	0	0	0	0	0	0	0	0	0	0	0	0	0	0	0	0	0	0	0	0	0	0	0	0	0	0	0	0	0	0	0	0	0	0	0	0	0	0
	4	0	0	0	0	0	0	0	0	0	0	0	0	0	0	0	0	0	0	0	0	0	0	0	0	0	0	0	0	0	0	0	0	0	0	0	0	0	0	0	0	0	0	0	0	0	0	0
	5	0	0	0	2	0	0	0	0	0	0	0	0	0	0	0	0	0	0	0	0	0	0	0	0	0	0	0	0	0	0	0	0	0	0	0	0	0	0	0	0	0	4	4	4	0	0	0
	6	2	0	0	2	2	2	0	0	0	0	0	0	0	0	0	0	0	0	0	0	0	0	0	0	0	0	0	0	0	0	0	0	0	0	0	0	0	0	0	0	0	4	4	4	0	0	0
	7	2	2	0	2	2	2	0	0	0	0	0	0	0	0	0	0	0	0	0	0	0	0	0	0	0	0	0	0	0	0	0	0	0	0	0	0	0	0	0	0	0	4	4	4	0	0	0
	8	3	2	1	3	2	2	0	0	0	0	0	0	0	0	0	0	0	0	0	0	0	0	0	0	0	0	0	0	0	0	0	0	0	0	0	0	0	0	0	0	0	4	4	4	0	0	0
	9	4	4	4	3	2	2	0	0	0	4	0	0	0	0	0	0	4	0	0	0	0	0	0	0	0	0	0	0	0	0	0	0	0	0	0	0	0	0	0	0	0	4	4	4	0	0	0
	10	4	4	4	3	2	2	1	1	0	4	0	0	0	0	0	0	4	0	0	0	0	1	0	0	0	0	0	0	0	0	0	0	0	0	0	0	0	0	0	0	0	4	4	4	0	0	0
	11	4	4	4	4	2	1	1	1	1	4	1	2	2	1	0	2	4	0	0	0	0	1	0	0	0	0	1	0	0	0	0	0	0	2	0	0	0	0	0	0	0	4	4	4	0	0	0
	12	4	4	4	4	2	1	1	1	1	4	4	2	2	1	0	2	4	0	0	0	0	1	0	0	0	0	1	0	0	0	0	0	0	2	0	0	0	0	0	0	0	4	4	4	0	0	0
	13	4	4	4	4	4	4	3	1	1	4	4	2	2	1	0	2	4	0	0	0	0	1	0	0	0	0	0	0	0	0	0	0	0	2	0	0	0	0	0	0	0	4	4	4	0	0	0
	14	4	4	4	4	4	4	3	2	2	4	4	4	4	1	0	1	4	0	0	0	0	1	0	0	0	0	0	0	0	0	0	0	0	1	0	0	0	0	0	0	0	4	4	4	0	0	0
	15	4	4	4	4	4	4	4	4	4	4	4	4	4	1	0	1	4	0	0	0	0	1	0	0	0	0	0	0	0	0	0	0	0	1	0	0	0	0	0	0	0	4	4	4	0	0	0
	16	4	4	4	4	4	4	4	4	4	4	4	4	4	0	0	1	4	0	0	0	0	1	0	0	0	0	0	0	0	0	0	0	1	0	0	0	0	0	0	0	0	4	4	4	0	0	0
	17	4	4	4	4	4	4	4	4	4	4	4	4	4	0	0	1	4	0	0	0	0	1	0	0	0	0	0	0	0	0	0	0	1	0	0	0	0	0	0	0	0	4	4	4	0	0	0
	18	4	4	4	4	4	4	4	4	4	4	4	4	4	0	0	1	4	0	0	0	0	1	0	0	0	0	0	0	0	0	0	0	1	0	0	0	0	0	0	0	0	4	4	4	0	0	0
	19	4	4	4	4	4	4	4	4	4	4	4	4	4	0	0	4	4	0	0	0	0	1	0	0	0	0	0	0	0	0	0	0	1	0	0	0	0	0	0	0	0	4	4	4	0	0	0
	20	4	4	4	4	4	4	4	4	4	4	4	4	4	4	4	4	4	0	0	0	0	1	0	0	0	0	0	0	0	0	0	0	1	0	0	0	0	0	0	0	0	4	4	4	0	0	0
	Survival Curves in 1-day old mice infected with mEV-A71 wildtype
	Days Post-infection	DMEM	mEV-A71/CG-48/A+
	20		0
	20		0
	20		0
	20		0
	9	1
	9	1
	9	1
	11	1
	13	1
	13	1
	15	1
	15	1
	15	1
	9	1
	12	1
	14	1
	14	1
	19	1
	20	1
	20	1
	9	1
	20	0
	20	0
	20	0
	20	0
	20	0
	20		0
	20		0
	20		0
	20		0
	20		0
	20		0
	20		0
	5		1
	5		1
	5		1
	20		0
	20		0
	20		0
	20		0
	20		0
	20		0
	20		0
	20		0
	20		0
	20		0
	20		0
