# Supplementary material for: Rational attenuation of RNA viruses with zinc finger antiviral protein
Source: Nat Microbiol. 2022 Sep 8;7(10):1558–67. doi: 10.1038/s41564-022-01223-8 (PMC9519448; doi:10.1038/s41564-022-01223-8)
Supplement: Source Data Extended Data Fig. 1 — Statistical source data. [file 41564_2022_1223_MOESM9_ESM.xlsx]

## Sheet: Ext Fig1d
	Infectious units/mL produced
		HIV-1 WT	HIV-1 CG
	Empty	1082700	851750
	ZAP-L FL	668925	14700
	ZAP-L Δ3nt	840150	826000
	ZAP-L Δ24nt	863325	835750
	ZAP-L Δ191nt	883310	841420

## Sheet: Ext Fig1e
	Replication in ZAP+/+ cells
	Days	WT	CG-43	CG-0
	1	0.16	0.27	0.24
	2	0.27	0.62	0.31
	3	17.6	0.14	14.9
	4	93.6	0.22	91.2
	5	88.7	0.2	89.4
	6	79.5	0.033	82.9
	Replication in ZAP-/- cells
	Days	WT	CG-43	CG-0
	1	0.2	0.66	0.79
	2	0.4	0.51	0.6
	3	30.8	17.4	35.5
	4	85.3	95.2	86.5
	5	61.8	76.9	52.1
	6	35	54.4	17.4

## Sheet: Ext Fig1f
		ZAP+/+			ZAP-/-
	WT	84.1	79	93.6	77.7	76.3	85.3
	CG-43	0.2	0.094	0.22	90.6	87.8	95.2
	CG-0	83	81.7	91.2	74.6	67.6	86.5
