# Supplementary material for: Rational attenuation of RNA viruses with zinc finger antiviral protein
Source: Nat Microbiol. 2022 Sep 8;7(10):1558–67. doi: 10.1038/s41564-022-01223-8 (PMC9519448; doi:10.1038/s41564-022-01223-8)
Supplement: Source Data Extended Data Fig. 2 — Statistical source data. [file 41564_2022_1223_MOESM10_ESM.xlsx]

## Sheet: Ext Fig2a
		Mononucleotide Frequency in HIV-1 Mutants
			Freq A	Freq T	Freq C	Freq G
		WT	1	1	1	1
	CG-0	A-rich	1.25	0.91453	0.821918	0.8125
	CG-0	T-rich	0.810976	1.51282	0.671233	0.947917
	CG-0	C-rich	0.859756	0.769231	1.78082	0.958333
	CG-0	G-rich	0.810976	0.974359	0.958904	1.38542
	CG-14	A-rich	1.23418	0.934579	0.858824	0.82
	CG-14	T-rich	0.829114	1.52336	0.729412	0.94
	CG-14	C-rich	0.867089	0.766355	1.62353	0.96
	CG-14	G-rich	0.816456	0.981308	0.964706	1.34

## Sheet: Ext Fig2b
		Replication in ZAP+/+ cells
		Days	WT	CG-43	CG-0	CG-0/A+	CG-0/C+	CG-0/G+	CG-0/U+
		1	0.18	0.12	0.17	0.39	0.11	0.31	0.33
		2	0.062	0.061	0.23	0.21	0.079	0.24	0.27
		3	1.36	0.032	3.22	1.97	0.065	3.74	4.74
		4	41.7	0.045	67.2	37.6	0.044	65.9	78.3
		5	86.8	0.058	87.8	89.1	0.041	92.3	78
		6	69.5	0	67.3	77.6	0.026	74.9	63
		Replication in ZAP-/- cells
		Days	WT	CG-43	CG-0	CG-0/A+	CG-0/C+	CG-0/G+	CG-0/U+
		1	0.054	0.071	0.11	0.13	0	0.036	0
		2	0.2	0.17	0.058	0	0.027	0.064	0.21
		3	8.7	3.21	4.76	1.94	0.018	4.79	6.12
		4	90.8	68.4	91.5	70	0.01	90	92
		5	58.5	84.2	63	82.4	0.28	69.5	53.9
		6	32.3	58.6	37.7	60.9	0.39	40.3	33.1

## Sheet: Ext Fig2c
		ZAP+/+			ZAP-/-
	WT	67.2	90.3	90.5	91.5	92.3	89.6
	CG-0/A+	37.6	55.7	79	70	81.1	77.5
	CG-0/C+	0.044	1.78	1.6	0.01	0.82	0.76
	CG-0/G+	65.9	53.6	68.8	90	77.4	78.1
	CG-0/T+	78.3	54.3	0.24	92	68.7	94
