# Supplementary material for: Rational attenuation of RNA viruses with zinc finger antiviral protein
Source: Nat Microbiol. 2022 Sep 8;7(10):1558–67. doi: 10.1038/s41564-022-01223-8 (PMC9519448; doi:10.1038/s41564-022-01223-8)
Supplement: Source Data Extended Data Fig. 3 — Statistical source data. [file 41564_2022_1223_MOESM11_ESM.xlsx]

## Sheet: Ext Fig3b
	Replication in ZAP+/+ cells
	Days	WT	CG-43	CG-0	CG-15(110)	CG-15(256)	CG-15(414)	CG-15(727)	CG-15(889)	CG-15(1022)	CG-15(1330)
	1	0.28	0.42	0.12	0.57	0.53	0.1	0.14	0.75	0.074	0
	2	0.26	0.29	0.29	1.37	0.53	0.18	0.25	0.86	0	0.04
	3	7.38	0.2	6.17	16.8	0.86	2.61	0.36	13.2	0.56	0.13
	4	71.7	0.15	64.8	83.9	3.53	21.1	1	70.6	5.3	1.87
	5	71.6	0.12	80.9	71.8	4.78	86	1.93	84.6	54.3	20.4
	6	42	0.12	47.3	47	17.7	78.9	5.66	70.6	86.9	80.3
	Replication in ZAP-/- cells
	Days	WT	CG-43	CG-0	CG-15(110)	CG-15(256)	CG-15(414)	CG-15(727)	CG-15(889)	CG-15(1022)	CG-15(1330)
	1	0.081	0.11	0.11	0.99	0.36	0.45	0.17	0.82	0.24	0.057
	2	0.18	0.28	0.13	1.05	1	0.27	0.3	0.46	0.11	0
	3	21.8	8.36	28.4	79.8	39.3	24.3	13.8	59.1	17.8	4.17
	4	94	79.6	90.7	74.9	90.3	94.7	91.9	86.4	92.3	76.4
	5	46.9	77.2	40.5	33.6	41.4	48.7	61.3	31.7	45.6	76.1
	6	17.4	33.6	16.8	11.6	24.4	27.7	25.7	17.9	27	36.3

## Sheet: Ext Fig3c
	dpi	ZAP+/+			ZAP-/-
	110	83.9	90	89	74.9	81.5	66.9
	256	3.53	3.64	3.58	90.3	91.2	85.4
	414	21.1	22.5	33.9	94.7	93.8	89.5
	727	1	1.78	1.03	91.9	95.3	93.4
	889	70.6	86.6	85.5	86.4	79.1	72
	1022	5.3	11.1	11.7	92.3	93	91.2
	1330	1.87	3.71	2.21	76.4	75.1	46

## Sheet: Ext Fig3e
	Replication in ZAP+/+ cells
	Days post infection	WT	CG-43	CG-0(889)/A+	CG-15(889)	CG-15(889)/A+
	1	0.36	1.09	0.41	0.52	0.66
	2	0.3	0.96	0.41	0.33	0.66
	3	3.96	1.06	2.9	1.72	0.62
	4	93.8	0.48	89.2	50.4	0.48
	6	80	0.3	81.4	80.3	0.68
	Replication in ZAP-/- cells
	Days post infection	WT	CG-43	CG-0(889)/A+	CG-15(889)	CG-15(889)/A+
	1	0.03	1.6	0.062	0.083	0.6
	2	0.051	1.25	0.03	0.12	0.49
	3	2.76	9.01	1.58	0.93	4.62
	4	87.9	88.5	72.4	30	80
	6	9.43	36	12.8	38.1	27.7
