# Supplementary material for: Rational attenuation of RNA viruses with zinc finger antiviral protein
Source: Nat Microbiol. 2022 Sep 8;7(10):1558–67. doi: 10.1038/s41564-022-01223-8 (PMC9519448; doi:10.1038/s41564-022-01223-8)
Supplement: Source Data Extended Data Fig. 4 — Statistical source data. [file 41564_2022_1223_MOESM12_ESM.xlsx]

## Sheet: Ext Fig4a
	Replication in ZAP-/- cells
	Days post infection	Rep 1	Rep 2	Rep 3
	2	0.83	0.57	0.44
	3	4.7	4.52	5.76
	4	63.2	59.2	66.4
	6	26.3	30.3	27.1
	8	0.49	0.6	0.39
	9	3.93	5.31	5.47
	10	60.6	61.7	63.2
	12	33.3	24.7	31.2
