# Supplementary material for: Rational attenuation of RNA viruses with zinc finger antiviral protein
Source: Nat Microbiol. 2022 Sep 8;7(10):1558–67. doi: 10.1038/s41564-022-01223-8 (PMC9519448; doi:10.1038/s41564-022-01223-8)
Supplement: Source Data Extended Data Fig. 5 — Statistical source data. [file 41564_2022_1223_MOESM13_ESM.xlsx]

## Sheet: Ext Fig5a
		EV-A71 RNA normalized to GAPDH
	Rep	ZAP+/+		ZAP-/-
	1	7.13e-07	1.13e-06	0.432998	5.38074
	2	1.48e-06	2.15e-06	91.278	158.166
	3	5.17e-05	1.34e-05	575.731	64.514

## Sheet: Ext Fig5c
		Replication curves (RLUs) of EV-A71 wildtype
		Replication in ZAP+/+ cells									Replication in ZAP-/- cells
	Days post infection	Rep 1			Rep 2			Rep 3			Rep 1			Rep 2			Rep 3
	1	23200	21900	21500	18900	17800	18200	19300	18100	18500	27900	26000	26300	31700	30400	30100	31000	29500	29500
	3	663000	606000	595000	383000	363000	364000	467000	448000	436000	606000	574000	544000	710000	685000	668000	607000	591000	579000
	4	537000	497000	591000	336000	321000	367000	404000	378000	429000	462000	424000	488000	616000	548000	592000	441000	445000	479000
		Replication curves (RLUs) of EV-A71/CG-48-A+
		Replication in ZAP+/+ cells									Replication in ZAP-/- cells
	Days post infection	Rep 1			Rep 2			Rep 3			Rep 1			Rep 2			Rep 3
	1	1110	1090	1090	945	855	845	1540	1590	1530	44900	44000	44500	43900	41300	41400	31300	28700	32700
	3	3350	3300	3270	1610	1520	1550	2740	2510	2440	934000	875000	850000	596000	774000	886000	1040000	951000	972000
	4	3040	2860	3260	1460	1500	1630	2490	2360	2640	677000	645000	729000	710000	661000	765000	627000	603000	666000

## Sheet: Ext Fig5d
			EV-A71 RNA normalized to GAPDH
		Virus	ZAP+/+		ZAP-/-
	Rep1	WT	0.08072	0.063903	0.048564	0.04826
		CG/A+	0.000167	0.000171	0.08113	0.085608
	Rep2	WT	0.029327	0.033738	0.028291	0.030942
		CG/A+	2.18e-05	2.27e-05	0.143907	0.126436
	Rep3	WT	0.038489	0.034212	0.027071	0.031103
		CG/A+	5.74e-05	6.06e-05	0.082961	0.087333

## Sheet: Ext Fig5e
		TCID50/mL of produced EV-A71 wildtype
		Replication in ZAP+/+ cells			Replication in ZAP+/+ cells
	Days post infection	Rep 1	Rep 2	Rep 3	Rep 1	Rep 2	Rep 3
	1	11.2	11.2	20	11.2	20	11.2
	3	6320	6320	1120	6320	63200	200000
	4	63200	11200	20000	20000	20000	63200
		TCID50/mL of produced EV-A71/CG-48/A+
		Replication in ZAP+/+ cells			Replication in ZAP+/+ cells
	Days post infection	Rep 1	Rep 2	Rep 3	Rep 1	Rep 2	Rep 3
	1	1	1	1	11.2	11.2	20
	3	112	63.2	112	63200	35600	11200
	4	356	112	200	20000	35600	11200
