# Supplementary material for: Rational attenuation of RNA viruses with zinc finger antiviral protein
Source: Nat Microbiol. 2022 Sep 8;7(10):1558–67. doi: 10.1038/s41564-022-01223-8 (PMC9519448; doi:10.1038/s41564-022-01223-8)
Supplement: Source Data Extended Data Fig. 6 — Statistical source data. [file 41564_2022_1223_MOESM14_ESM.xlsx]

## Sheet: Ext Fig6c
		TCID50/mL of produced EV-A71 wildtype
		Replication in ZAP+/+ cells			Replication in ZAP+/+ cells
	Days post infection	Rep 1	Rep 2	Rep 3	Rep 1	Rep 2	Rep 3
	1	1880	1880	842	842	842	842
	2	69300	104000	69300	46200	46200	69300
	3	462000	693000	1040000	693000	693000	693000
	4	1040000	693000	1040000	693000	693000	1550000
		TCID50/mL of produced EV-A71/CG-48/A+
		Replication in ZAP+/+ cells			Replication in ZAP+/+ cells
	Days post infection	Rep 1	Rep 2	Rep 3	Rep 1	Rep 2	Rep 3
	1	50.1	74.9	74.9	1260	1260	842
	2	251	376	842	30900	46200	20700
	3	842	563	2820	462000	693000	309000
	4	1260	1880	1880	2320000	1040000	3470000
