# Supplementary material for: Rational attenuation of RNA viruses with zinc finger antiviral protein
Source: Nat Microbiol. 2022 Sep 8;7(10):1558–67. doi: 10.1038/s41564-022-01223-8 (PMC9519448; doi:10.1038/s41564-022-01223-8)
Supplement: Source Data Extended Data Fig. 7 — Statistical source data. [file 41564_2022_1223_MOESM16_ESM.xlsx]

## Sheet: Ext Fig7a
		Clincal Score in ZAP+/+ and ZAP-/- mice infected with mEV-A71 wildtype
	Days post-infection	ZAP+/+											ZAP-/-
	0	0	0	0	0	0	0	0	0	0	0	0	0	0	0	0	0	0	0	0	0	0	0
	1	0	0	0	0	0	0	0	0	0	0	0	0	0	0	0	0	0	0	0	0	0	0
	2	0	0	0	0	0	0	0	0	0	0	0	0	0	0	0	0	0	0	0	0	0	0
	3	0	0	0	0	0	0	0	0	0	0	0	0	0	0	0	0	0	0	0	0	0	0
	4	0	0	0	0	0	0	0	0	0	0	0	0	0	0	0	0	0	0	0	0	0	0
	5	0	0	0	2	2	2	0	0	0	0	0	0	0	0	2	2	2	0	0	0	0	0
	6	0	0	0	3	3	2	2	2	0	0	0	0	0	0	2	3	2	1	1	0	0	0
	7	0	0	0	3	3	2	2	2	1	0	0	0	0	1	4	4	3	3	2	1	0	0
	8	2	0	0	3	3	3	2	2	2	2	2	2	2	1	4	4	4	4	3	2	2	1
	9	2	2	0	4	4	4	2	2	2	2	2	2	2	1	4	4	4	4	4	2	2	1
	10	2	2	0	4	4	4	2	2	2	2	2	2	4	1	4	4	4	4	4	3	2	1
	11	4	2	0	4	4	4	4	4	2	2	2	2	4	1	4	4	4	4	4	3	2	1
	12	4	4	0	4	4	4	4	4	4	2	2	4	4	1	4	4	4	4	4	4	2	1
	13	4	4	0	4	4	4	4	4	4	4	2	4	4	1	4	4	4	4	4	4	1	1
	14	4	4	0	4	4	4	4	4	4	4	2	4	4	1	4	4	4	4	4	4	1	1
	15	4	4	0	4	4	4	4	4	4	4	2	4	4	1	4	4	4	4	4	4	1	1
	16	4	4	0	4	4	4	4	4	4	4	4	4	4	1	4	4	4	4	4	4	1	1
	17	4	4	0	4	4	4	4	4	4	4	4	4	4	1	4	4	4	4	4	4	1	1
	18	4	4	0	4	4	4	4	4	4	4	4	4	4	1	4	4	4	4	4	4	0	0
	19	4	4	0	4	4	4	4	4	4	4	4	4	4	1	4	4	4	4	4	4	0	0
	20	4	4	0	4	4	4	4	4	4	4	4	4	4	0	4	4	4	4	4	4	0	0

## Sheet: Ext Fig7b
		Clincal Score in ZAP+/+ and ZAP-/- mice infected with mEV-A71/CG-48/A+
	Days post-infection	ZAP+/+																										ZAP-/-
	0	0	0	0	0	0	0	0	0	0	0	0	0	0	0	0	0	0	0	0	0	0	0	0	0	0	0	0	0	0	0	0	0	0	0	0	0	0	0	0	0
	1	0	0	0	0	0	0	0	0	0	0	0	0	0	0	0	0	0	0	0	0	0	0	0	0	0	0	0	0	0	0	0	0	0	0	0	0	0	0	0	0
	2	0	0	0	0	0	0	0	0	0	0	0	0	0	0	0	0	0	0	0	0	0	0	0	0	0	0	0	0	0	0	0	0	0	0	0	0	0	0	0	0
	3	0	0	0	0	0	0	0	0	0	0	0	0	0	0	0	0	0	0	0	0	0	0	0	0	0	0	0	0	0	0	0	0	0	0	0	0	0	0	0	0
	4	0	0	0	0	0	0	0	0	0	0	0	0	0	0	0	0	0	0	0	0	0	0	0	0	0	0	0	0	0	0	0	0	0	0	0	0	0	0	0	0
	5	0	0	0	0	0	0	0	0	0	0	0	0	0	0	0	0	0	0	0	0	0	0	0	0	0	0	3	3	3	2	0	0	0	0	0	0	0	0	0	0
	6	0	0	0	0	0	0	0	0	0	0	2	0	0	0	0	0	0	0	0	0	0	0	0	0	0	0	4	4	3	3	2	2	0	0	0	0	0	0	0	0
	7	0	0	0	0	0	0	0	0	0	0	2	0	0	0	0	0	0	0	0	0	0	0	0	0	0	0	4	4	4	4	2	2	2	0	0	0	0	0	0	0
	8	0	0	0	0	0	0	0	0	0	0	0	0	0	0	0	0	0	0	0	2	0	0	0	0	0	0	4	4	4	4	4	3	3	3	2	0	0	0	0	0
	9	0	0	0	0	0	0	0	0	0	0	0	2	0	0	0	0	0	0	0	2	0	0	0	0	0	0	4	4	4	4	4	4	4	4	3	2	0	0	0	0
	10	0	0	0	0	0	0	0	0	0	0	0	2	0	0	0	0	0	0	0	2	0	0	0	0	0	0	4	4	4	4	4	4	4	4	4	2	2	2	0	0
	11	0	0	0	2	0	0	0	0	4	4	0	0	0	0	0	0	0	0	0	2	0	0	0	0	0	0	4	4	4	4	4	4	4	4	4	4	4	4	3	2
	12	0	0	0	2	0	0	0	0	4	4	0	0	0	0	0	0	0	0	0	2	0	0	0	0	0	0	4	4	4	4	4	4	4	4	4	4	4	4	4	2
	13	0	0	0	0	0	0	0	0	4	4	0	0	0	0	0	0	0	0	0	0	0	0	0	0	0	0	4	4	4	4	4	4	4	4	4	4	4	4	4	3
	14	0	0	0	0	0	0	0	0	4	4	0	0	0	0	0	0	0	0	0	0	0	0	0	0	0	0	4	4	4	4	4	4	4	4	4	4	4	4	4	4
	15	0	0	0	0	0	0	0	0	4	4	0	0	0	0	0	0	0	0	0	0	0	0	0	0	0	0	4	4	4	4	4	4	4	4	4	4	4	4	4	4
	16	0	0	0	0	0	0	0	0	4	4	0	0	0	0	0	0	0	0	0	0	0	0	0	0	0	0	4	4	4	4	4	4	4	4	4	4	4	4	4	4
	17	0	0	0	0	0	0	0	0	4	4	0	0	0	0	0	0	0	0	0	0	0	0	0	0	0	0	4	4	4	4	4	4	4	4	4	4	4	4	4	4
	18	0	0	0	0	0	0	0	0	4	4	0	0	0	0	0	0	0	0	0	0	0	0	0	0	0	0	4	4	4	4	4	4	4	4	4	4	4	4	4	4
	19	0	0	0	0	0	0	0	0	4	4	0	0	0	0	0	0	0	0	0	0	0	0	0	0	0	0	4	4	4	4	4	4	4	4	4	4	4	4	4	4
	20	0	0	0	0	0	0	0	0	4	4	0	0	0	0	0	0	0	0	0	0	0	0	0	0	0	0	4	4	4	4	4	4	4	4	4	4	4	4	4	4
