# Supplementary material for: Rational attenuation of RNA viruses with zinc finger antiviral protein
Source: Nat Microbiol. 2022 Sep 8;7(10):1558–67. doi: 10.1038/s41564-022-01223-8 (PMC9519448; doi:10.1038/s41564-022-01223-8)
Supplement: Source Data Extended Data Fig. 8 — Statistical source data. [file 41564_2022_1223_MOESM17_ESM.xlsx]

## Sheet: Ext Fig8a
		Mice treated with DMEM						Mice that survived infection with mEV-A71/CG-48/A+
	Plasma dilution	21		23		25		81		84		85		86
	0.05	252000000	262000000	244000000	259000000	248000000	271000000	455000	164000	462000	559000	746000	780000	172000	343000
	0.01	227000000	240000000	229000000	241000000	228000000	249000000	1120000	799000	366000	392000	567000	954000	336000	379000
	0.002	227000000	230000000	225000000	236000000	223000000	245000000	12600000	12100000	6880000	8530000	13600000	6710000	6940000	4980000
	0.0004	217000000	238000000	228000000	232000000	219000000	236000000	237000000	267000000	198000000	176000000	218000000	218000000	194000000	204000000
	8e-05	223000000	232000000	220000000	235000000	221000000	246000000	243000000	269000000	244000000	247000000	248000000	244000000	246000000	250000000
	1.6e-05	216000000	237000000	219000000	225000000	215000000	231000000	217000000	245000000	224000000	216000000	218000000	222000000	219000000	228000000
	3.2e-06	210000000	231000000	208000000	214000000	190000000	219000000	204000000	212000000	207000000	206000000	198000000	211000000	213000000	217000000

## Sheet: Ext Fig8b
		Clinical Score for 1-day old mice infected with mEV-A71 wildtype
	Days Post Infection	DMEM							mEV-A71/CG-48/A+
	0	0	0	0	0	0	0	0	0	0	0	0	0	0	0	0	0	0	0	0	0	0	0	0	0
	1	0	0	0	0	0	0	0	0	0	0	0	0	0	0	0	0	0	0	0	0	0	0	0	0
	2	0	0	0	0	0	0	0	0	0	0	0	0	0	0	0	0	0	0	0	0	0	0	0	4
	3	0	0	0	0	0	0	0	0	0	0	0	0	0	0	0	0	0	0	0	0	0	0	0	4
	4	0	0	0	0	0	0	0	0	0	0	0	0	0	0	0	0	0	0	0	0	0	0	0	4
	5	0	0	0	0	0	0	0	0	0	0	0	0	0	0	0	0	0	0	0	0	0	0	0	4
	6	1	0	0	0	0	0	4	0	0	0	0	0	0	0	0	0	0	0	0	0	0	0	0	4
	7	2	0	2	0	1	4	4	0	0	0	0	0	0	0	0	0	0	0	0	0	0	0	0	4
	8	2	1	2	0	1	4	4	0	0	0	0	0	0	0	0	0	0	0	0	0	0	0	0	4
	9	2	1	4	0	1	4	4	0	0	0	0	0	0	0	0	0	0	0	0	0	0	0	0	4
	10	2	1	4	1	4	4	4	0	0	0	0	0	0	0	0	0	0	0	0	0	0	0	0	4
	11	4	0	4	0	4	4	4	0	0	0	0	0	0	0	0	0	0	0	0	0	0	0	0	4
	12	4	0	4	1	4	4	4	0	0	0	0	0	0	0	0	0	0	0	0	0	0	0	0	4
	13	4	0	4	0	4	4	4	0	0	0	0	0	0	0	0	0	0	0	0	0	0	0	0	4
	14	4	0	4	0	4	4	4	0	0	0	0	0	0	0	0	0	0	0	0	0	0	0	0	4
	15	4	0	4	0	4	4	4	0	0	0	0	0	0	0	0	0	0	0	0	0	0	0	0	4
	16	4	0	4	0	4	4	4	0	0	0	0	0	0	0	0	0	0	0	0	0	0	0	0	4
	17	4	0	4	0	4	4	4	0	0	0	0	0	0	0	0	0	0	0	0	0	0	0	0	4
	18	4	0	4	0	4	4	4	0	0	0	0	0	0	0	0	0	0	0	0	0	0	0	0	4
	19	4	0	4	0	4	4	4	0	0	0	0	0	0	0	0	0	0	0	0	0	0	0	0	4
	20	4	0	4	0	4	4	4	0	0	0	0	0	0	0	0	0	0	0	0	0	0	0	0	4

## Sheet: Ext Fig8c
	Survival Curves in 1-day old mice infected with mEV-A71 wildtype
	Days Post-infection	DMEM	mCG A-Rich
	6	1
	7	1
	9	1
	10	1
	11	1
	20	0
	20	0
	20		0
	20		0
	20		0
	20		0
	20		0
	20		0
	20		0
	20		0
	20		0
	20		0
	2		1
	20		0
	20		0
	20		0
	20		0
	20		0
	20		0
